# Supplementary material for: Heteroleptic Coordination Environments in Metal-Mediated DNA G-Quadruplexes
Source: Front Chem. 2020 Jan 29;8:26. doi: 10.3389/fchem.2020.00026 (PMC7000376; doi:10.3389/fchem.2020.00026)
Supplement: Supplementary file 2 [file Data_Sheet_2.ZIP]

Archive with 1 entries (1 files):
- 1961648.cif
