# Supplementary material for: Heteroleptic Coordination Environments in Metal-Mediated DNA G-Quadruplexes
Source: Front Chem. 2020 Jan 29;8:26. doi: 10.3389/fchem.2020.00026 (PMC7000376; doi:10.3389/fchem.2020.00026)
Supplement: Supplementary file 2 [file Data_Sheet_2.ZIP › 1961648.cif]

####################################################################### 
# 
# This file contains crystal structure data downloaded from the 
# Cambridge Structural Database (CSD) hosted by the Cambridge 
# Crystallographic Data Centre (CCDC).
# 
# Full information about CCDC data access policies and citation 
# guidelines are available at http://www.ccdc.cam.ac.uk/access/V1 
# 
# Audit and citation data items may have been added by the CCDC. 
# Please retain this information to preserve the provenance of 
# this file and to allow appropriate attribution of the data. 
# 
#######################################################################

data_cu_b0670_0m
_database_code_depnum_ccdc_archive 'CCDC 1961648'
loop_
_audit_author_name
_audit_author_address
'Lena Knauer'
;TU Dortmund
Germany
;
_audit_update_record             
;
2019-11-15 deposited with the CCDC.	2020-01-09 downloaded from the CCDC.
;
_audit_creation_date             2019-10-10
_audit_creation_method           
;
Olex2 1.2
(compiled 2018.05.29 svn.r3508 for OlexSys, GUI svn.r5506)
;
_shelx_SHELXL_version_number     2014/7
_chemical_name_common            ?
_chemical_name_systematic        ?
_chemical_formula_moiety         'C12 H16 O5'
_chemical_formula_sum            'C12 H16 O5'
_chemical_formula_weight         240.25
_chemical_absolute_configuration ad
_chemical_melting_point          357
loop_
_atom_type_symbol
_atom_type_description
_atom_type_scat_dispersion_real
_atom_type_scat_dispersion_imag
_atom_type_scat_source
C C 0.0181 0.0091 'International Tables Vol C Tables 4.2.6.8 and 6.1.1.4'
H H 0.0000 0.0000 'International Tables Vol C Tables 4.2.6.8 and 6.1.1.4'
O O 0.0492 0.0322 'International Tables Vol C Tables 4.2.6.8 and 6.1.1.4'

_shelx_space_group_comment       
;
The symmetry employed for this shelxl refinement is uniquely defined
by the following loop, which should always be used as a source of
symmetry information in preference to the above space-group names.
They are only intended as comments.
;
_space_group_crystal_system      monoclinic
_space_group_IT_number           4
_space_group_name_H-M_alt        'P 1 21 1'
_space_group_name_Hall           'P 2yb'
loop_
_space_group_symop_operation_xyz
'x, y, z'
'-x, y+1/2, -z'

_cell_length_a                   4.6771(3)
_cell_length_b                   5.9336(3)
_cell_length_c                   20.7551(12)
_cell_angle_alpha                90
_cell_angle_beta                 93.4990(10)
_cell_angle_gamma                90
_cell_volume                     574.92(6)
_cell_formula_units_Z            2
_cell_measurement_reflns_used    9927
_cell_measurement_temperature    100
_cell_measurement_theta_max      78.98
_cell_measurement_theta_min      4.27
_shelx_estimated_absorpt_T_max   ?
_shelx_estimated_absorpt_T_min   ?
_exptl_absorpt_coefficient_mu    0.908
_exptl_absorpt_correction_T_max  0.8297
_exptl_absorpt_correction_T_min  0.7459
_exptl_absorpt_correction_type   numerical
_exptl_absorpt_process_details   
;
SADABS-2016/2 (Bruker,2016/2) was used for absorption correction.
wR2(int) was 0.0870 before and 0.0333 after correction.
The Ratio of minimum to maximum transmission is 0.8982.
The \l/2 correction factor is Not present.
;
_exptl_absorpt_special_details   ?
_exptl_crystal_colour            colourless
_exptl_crystal_colour_lustre     ?
_exptl_crystal_colour_modifier   ?
_exptl_crystal_colour_primary    colourless
_exptl_crystal_density_diffrn    1.388
_exptl_crystal_density_meas      ?
_exptl_crystal_density_method    ?
_exptl_crystal_description       block
_exptl_crystal_F_000             256
_exptl_crystal_size_max          0.495
_exptl_crystal_size_mid          0.407
_exptl_crystal_size_min          0.296
_exptl_transmission_factor_max   ?
_exptl_transmission_factor_min   ?
_diffrn_reflns_av_R_equivalents  0.0214
_diffrn_reflns_av_unetI/netI     0.0182
_diffrn_reflns_Laue_measured_fraction_full 0.984
_diffrn_reflns_Laue_measured_fraction_max 0.986
_diffrn_reflns_limit_h_max       5
_diffrn_reflns_limit_h_min       -5
_diffrn_reflns_limit_k_max       7
_diffrn_reflns_limit_k_min       -7
_diffrn_reflns_limit_l_max       25
_diffrn_reflns_limit_l_min       -25
_diffrn_reflns_number            10619
_diffrn_reflns_point_group_measured_fraction_full 0.985
_diffrn_reflns_point_group_measured_fraction_max 0.986
_diffrn_reflns_theta_full        67.679
_diffrn_reflns_theta_max         72.496
_diffrn_reflns_theta_min         2.133
_diffrn_ambient_temperature      100.0
_diffrn_detector                 'Bruker D8 VENTURE area detector'
_diffrn_detector_area_resol_mean 10.4167
_diffrn_detector_type            'CMOS PHOTON100 area detector'
_diffrn_measured_fraction_theta_full 0.984
_diffrn_measured_fraction_theta_max 0.986
_diffrn_measurement_device       'four-circle diffractometer'
_diffrn_measurement_device_type  'Bruker D8 VENTURE'
_diffrn_measurement_method       '\w and \f scans'
_diffrn_radiation_monochromator  'HELIOS mirror optics'
_diffrn_radiation_probe          x-ray
_diffrn_radiation_type           CuK\a
_diffrn_radiation_wavelength     1.54178
_diffrn_source                   'microfocus sealed X-ray tube'
_diffrn_source_type              'Incoatec I\ms'
_diffrn_standards_number         0
_reflns_Friedel_coverage         0.818
_reflns_Friedel_fraction_full    0.985
_reflns_Friedel_fraction_max     0.985
_reflns_number_gt                2263
_reflns_number_total             2265
_reflns_special_details          
;
 Reflections were merged by SHELXL according to the crystal
 class for the calculation of statistics and refinement.
 
 _reflns_Friedel_fraction is defined as the number of unique
 Friedel pairs measured divided by the number that would be
 possible theoretically, ignoring centric projections and
 systematic absences.
;
_reflns_threshold_expression     'I > 2\s(I)'
_computing_cell_refinement       'SAINT v8.37A (Bruker, 2015)'
_computing_data_collection       ?
_computing_data_reduction        'SAINT v8.37A (Bruker, 2015)'
_computing_molecular_graphics    'Olex2 (Dolomanov et al., 2009)'
_computing_publication_material  'Olex2 (Dolomanov et al., 2009)'
_computing_structure_refinement  'ShelXL (Sheldrick, 2015)'
_computing_structure_solution    'ShelXT (Sheldrick, 2015)'
_refine_diff_density_max         0.216
_refine_diff_density_min         -0.128
_refine_diff_density_rms         0.033
_refine_ls_abs_structure_details 
;
 Flack x determined using 1015 quotients [(I+)-(I-)]/[(I+)+(I-)]
 (Parsons, Flack and Wagner, Acta Cryst. B69 (2013) 249-259).
;
_refine_ls_abs_structure_Flack   0.08(2)
_refine_ls_extinction_coef       0.118(7)
_refine_ls_extinction_expression Fc^*^=kFc[1+0.001xFc^2^\l^3^/sin(2\q)]^-1/4^
_refine_ls_extinction_method     'SHELXL-2014/7 (Sheldrick 2014'
_refine_ls_goodness_of_fit_ref   1.064
_refine_ls_hydrogen_treatment    constr
_refine_ls_matrix_type           full
_refine_ls_number_parameters     158
_refine_ls_number_reflns         2265
_refine_ls_number_restraints     1
_refine_ls_R_factor_all          0.0224
_refine_ls_R_factor_gt           0.0223
_refine_ls_restrained_S_all      1.063
_refine_ls_shift/su_max          0.000
_refine_ls_shift/su_mean         0.000
_refine_ls_structure_factor_coef Fsqd
_refine_ls_weighting_details     
'w=1/[\s^2^(Fo^2^)+(0.0359P)^2^+0.0815P] where P=(Fo^2^+2Fc^2^)/3'
_refine_ls_weighting_scheme      calc
_refine_ls_wR_factor_gt          0.0584
_refine_ls_wR_factor_ref         0.0592
_refine_special_details          ?
_olex2_refinement_description    
;
1. Fixed Uiso
 At 1.2 times of:
  All C(H) groups, All C(H,H) groups
 At 1.5 times of:
  All C(H,H,H) groups, All O(H) groups
2.a Ternary CH refined with riding coordinates:
 C11(H11)
2.b Secondary CH2 refined with riding coordinates:
 C10(H10A,H10B), C12(H12A,H12B), C9(H9A,H9B)
2.c Aromatic/amide H refined with riding coordinates:
 C4(H4A), C7(H7), C5(H5A), C8(H8)
2.d Idealised Me refined as rotating group:
 C1(H1A,H1B,H1C)
2.e Idealised tetrahedral OH refined as rotating group:
 O5(H5), O4(H4)
;
_atom_sites_solution_hydrogens   geom
_atom_sites_solution_primary     dual
_atom_sites_solution_secondary   ?
loop_
_atom_site_label
_atom_site_type_symbol
_atom_site_fract_x
_atom_site_fract_y
_atom_site_fract_z
_atom_site_U_iso_or_equiv
_atom_site_adp_type
_atom_site_occupancy
_atom_site_site_symmetry_order
_atom_site_calc_flag
_atom_site_refinement_flags_posn
_atom_site_refinement_flags_adp
_atom_site_refinement_flags_occupancy
_atom_site_disorder_assembly
_atom_site_disorder_group
O3 O -0.2097(2) 0.34834(18) 0.66343(5) 0.0165(2) Uani 1 1 d . . . . .
O5 O 0.3805(2) -0.05941(17) 0.56838(5) 0.0173(2) Uani 1 1 d . . . . .
H5 H 0.5249 0.0145 0.5587 0.026 Uiso 1 1 calc GR . . . .
O1 O 0.6384(2) 0.98463(17) 0.90064(5) 0.0176(2) Uani 1 1 d . . . . .
O4 O -0.1569(2) 0.18178(17) 0.53010(4) 0.0156(2) Uani 1 1 d . . . . .
H4 H -0.2080 0.2784 0.5021 0.023 Uiso 1 1 calc GR . . . .
O2 O 0.6767(2) 0.63514(19) 0.94206(5) 0.0211(3) Uani 1 1 d . . . . .
C2 C 0.5719(3) 0.7655(3) 0.90254(6) 0.0143(3) Uani 1 1 d . . . . .
C4 C 0.2464(3) 0.8577(2) 0.80490(6) 0.0151(3) Uani 1 1 d . . . . .
H4A H 0.3248 1.0054 0.8045 0.018 Uiso 1 1 calc R . . . .
C6 C -0.0841(3) 0.5804(3) 0.75864(6) 0.0151(3) Uani 1 1 d . . . . .
C3 C 0.3477(3) 0.7032(2) 0.85118(7) 0.0137(3) Uani 1 1 d . . . . .
C10 C -0.0378(3) 0.4511(2) 0.61705(6) 0.0150(3) Uani 1 1 d . . . . .
H10A H 0.1272 0.5288 0.6394 0.018 Uiso 1 1 calc R . . . .
H10B H -0.1524 0.5645 0.5918 0.018 Uiso 1 1 calc R . . . .
C12 C 0.2099(3) 0.0753(2) 0.60853(7) 0.0149(3) Uani 1 1 d . . . . .
H12A H 0.3325 0.1339 0.6453 0.018 Uiso 1 1 calc R . . . .
H12B H 0.0598 -0.0203 0.6261 0.018 Uiso 1 1 calc R . . . .
C7 C 0.0174(3) 0.4259(2) 0.80558(7) 0.0171(3) Uani 1 1 d . . . . .
H7 H -0.0619 0.2786 0.8061 0.021 Uiso 1 1 calc R . . . .
C1 C 0.8452(3) 1.0617(3) 0.95072(7) 0.0188(3) Uani 1 1 d . . . . .
H1A H 1.0317 0.9923 0.9445 0.028 Uiso 1 1 calc GR . . . .
H1B H 0.7809 1.0187 0.9931 0.028 Uiso 1 1 calc GR . . . .
H1C H 0.8628 1.2260 0.9484 0.028 Uiso 1 1 calc GR . . . .
C11 C 0.0688(3) 0.2720(2) 0.57208(6) 0.0141(3) Uani 1 1 d . . . . .
H11 H 0.2138 0.3426 0.5449 0.017 Uiso 1 1 calc R . . . .
C5 C 0.0301(3) 0.7967(3) 0.75909(7) 0.0166(3) Uani 1 1 d . . . . .
H5A H -0.0399 0.9037 0.7279 0.020 Uiso 1 1 calc R . . . .
C9 C -0.3135(3) 0.5095(3) 0.70786(7) 0.0188(3) Uani 1 1 d . . . . .
H9A H -0.4768 0.4434 0.7295 0.023 Uiso 1 1 calc R . . . .
H9B H -0.3841 0.6442 0.6837 0.023 Uiso 1 1 calc R . . . .
C8 C 0.2329(3) 0.4859(2) 0.85137(7) 0.0158(3) Uani 1 1 d . . . . .
H8 H 0.3021 0.3793 0.8827 0.019 Uiso 1 1 calc R . . . .

loop_
_atom_site_aniso_label
_atom_site_aniso_U_11
_atom_site_aniso_U_22
_atom_site_aniso_U_33
_atom_site_aniso_U_23
_atom_site_aniso_U_13
_atom_site_aniso_U_12
O3 0.0174(5) 0.0177(5) 0.0147(5) -0.0045(4) 0.0040(4) -0.0037(4)
O5 0.0153(5) 0.0161(5) 0.0205(5) -0.0027(4) 0.0002(4) 0.0001(4)
O1 0.0199(5) 0.0150(5) 0.0169(5) -0.0004(4) -0.0056(4) -0.0024(4)
O4 0.0173(5) 0.0166(5) 0.0124(4) 0.0000(4) -0.0033(3) -0.0010(4)
O2 0.0231(5) 0.0184(5) 0.0209(5) 0.0017(4) -0.0070(4) 0.0011(4)
C2 0.0138(6) 0.0155(7) 0.0138(6) -0.0019(5) 0.0023(5) 0.0017(5)
C4 0.0170(6) 0.0138(6) 0.0144(6) -0.0009(5) 0.0011(5) -0.0009(5)
C6 0.0122(6) 0.0195(7) 0.0136(6) -0.0045(5) 0.0025(5) 0.0013(5)
C3 0.0131(6) 0.0148(7) 0.0131(6) -0.0028(5) 0.0017(5) 0.0012(5)
C10 0.0156(6) 0.0151(7) 0.0143(6) -0.0004(5) 0.0000(5) -0.0023(5)
C12 0.0159(6) 0.0154(6) 0.0132(6) -0.0011(5) -0.0006(5) -0.0016(5)
C7 0.0156(6) 0.0147(7) 0.0212(7) -0.0020(5) 0.0020(5) -0.0007(5)
C1 0.0191(7) 0.0194(7) 0.0173(7) -0.0042(6) -0.0043(5) -0.0030(6)
C11 0.0139(6) 0.0155(7) 0.0128(6) -0.0002(5) 0.0008(5) -0.0027(5)
C5 0.0168(7) 0.0199(7) 0.0129(6) 0.0003(5) 0.0001(5) 0.0021(5)
C9 0.0142(6) 0.0254(8) 0.0168(7) -0.0069(6) 0.0005(5) 0.0005(6)
C8 0.0164(7) 0.0147(7) 0.0162(6) 0.0000(5) 0.0012(5) 0.0019(5)

_geom_special_details            
;
 All esds (except the esd in the dihedral angle between two l.s. planes)
 are estimated using the full covariance matrix.  The cell esds are taken
 into account individually in the estimation of esds in distances, angles
 and torsion angles; correlations between esds in cell parameters are only
 used when they are defined by crystal symmetry.  An approximate (isotropic)
 treatment of cell esds is used for estimating esds involving l.s. planes.
;
loop_
_geom_bond_atom_site_label_1
_geom_bond_atom_site_label_2
_geom_bond_distance
_geom_bond_site_symmetry_2
_geom_bond_publ_flag
O3 C10 1.4278(16) . ?
O3 C9 1.4335(17) . ?
O5 H5 0.8400 . ?
O5 C12 1.4322(17) . ?
O1 C2 1.3379(19) . ?
O1 C1 1.4498(16) . ?
O4 H4 0.8400 . ?
O4 C11 1.4313(16) . ?
O2 C2 1.2093(19) . ?
C2 C3 1.4953(19) . ?
C4 H4A 0.9500 . ?
C4 C3 1.390(2) . ?
C4 C5 1.3933(19) . ?
C6 C7 1.400(2) . ?
C6 C5 1.390(2) . ?
C6 C9 1.5169(19) . ?
C3 C8 1.397(2) . ?
C10 H10A 0.9900 . ?
C10 H10B 0.9900 . ?
C10 C11 1.518(2) . ?
C12 H12A 0.9900 . ?
C12 H12B 0.9900 . ?
C12 C11 1.520(2) . ?
C7 H7 0.9500 . ?
C7 C8 1.389(2) . ?
C1 H1A 0.9800 . ?
C1 H1B 0.9800 . ?
C1 H1C 0.9800 . ?
C11 H11 1.0000 . ?
C5 H5A 0.9500 . ?
C9 H9A 0.9900 . ?
C9 H9B 0.9900 . ?
C8 H8 0.9500 . ?

loop_
_geom_angle_atom_site_label_1
_geom_angle_atom_site_label_2
_geom_angle_atom_site_label_3
_geom_angle
_geom_angle_site_symmetry_1
_geom_angle_site_symmetry_3
_geom_angle_publ_flag
C10 O3 C9 112.06(11) . . ?
C12 O5 H5 109.5 . . ?
C2 O1 C1 115.55(11) . . ?
C11 O4 H4 109.5 . . ?
O1 C2 C3 111.92(12) . . ?
O2 C2 O1 123.80(13) . . ?
O2 C2 C3 124.26(14) . . ?
C3 C4 H4A 119.9 . . ?
C3 C4 C5 120.20(14) . . ?
C5 C4 H4A 119.9 . . ?
C7 C6 C9 119.82(14) . . ?
C5 C6 C7 119.11(13) . . ?
C5 C6 C9 121.07(13) . . ?
C4 C3 C2 121.62(13) . . ?
C4 C3 C8 119.73(13) . . ?
C8 C3 C2 118.63(13) . . ?
O3 C10 H10A 109.8 . . ?
O3 C10 H10B 109.8 . . ?
O3 C10 C11 109.59(11) . . ?
H10A C10 H10B 108.2 . . ?
C11 C10 H10A 109.8 . . ?
C11 C10 H10B 109.8 . . ?
O5 C12 H12A 109.1 . . ?
O5 C12 H12B 109.1 . . ?
O5 C12 C11 112.31(11) . . ?
H12A C12 H12B 107.9 . . ?
C11 C12 H12A 109.1 . . ?
C11 C12 H12B 109.1 . . ?
C6 C7 H7 119.7 . . ?
C8 C7 C6 120.64(14) . . ?
C8 C7 H7 119.7 . . ?
O1 C1 H1A 109.5 . . ?
O1 C1 H1B 109.5 . . ?
O1 C1 H1C 109.5 . . ?
H1A C1 H1B 109.5 . . ?
H1A C1 H1C 109.5 . . ?
H1B C1 H1C 109.5 . . ?
O4 C11 C10 112.23(11) . . ?
O4 C11 C12 107.30(11) . . ?
O4 C11 H11 108.3 . . ?
C10 C11 C12 112.36(11) . . ?
C10 C11 H11 108.3 . . ?
C12 C11 H11 108.3 . . ?
C4 C5 H5A 119.8 . . ?
C6 C5 C4 120.48(13) . . ?
C6 C5 H5A 119.8 . . ?
O3 C9 C6 112.28(11) . . ?
O3 C9 H9A 109.1 . . ?
O3 C9 H9B 109.1 . . ?
C6 C9 H9A 109.1 . . ?
C6 C9 H9B 109.1 . . ?
H9A C9 H9B 107.9 . . ?
C3 C8 H8 120.1 . . ?
C7 C8 C3 119.84(13) . . ?
C7 C8 H8 120.1 . . ?

loop_
_refln_index_h
_refln_index_k
_refln_index_l
_refln_F_squared_meas
_refln_F_squared_sigma
_refln_scale_group_code
2 0 0 2285.45 65.14 9
-2 0 0 2312.46 65.3631 9
-3 0 0 1639.03 42.564 15
-3 0 0 1656.33 43.288 8
-3 0 0 1687.92 42.6847 16
-3 0 0 1662.45 42.747 18
-3 0 0 1652.79 42.762 12
3 0 0 1651.87 42.5178 10
-3 0 0 1713.49 43.0645 4
-4 0 0 97.0865 3.83846 12
-4 0 0 98.0654 3.63545 16
4 0 0 95.095 3.55403 10
-4 0 0 94.7896 3.68873 18
-4 0 0 96.2366 3.5618 15
-4 0 0 89.9269 4.02223 4
-5 0 0 563.789 15.8086 4
-5 0 0 582.289 15.5531 16
-5 0 0 590.544 15.4847 12
5 0 0 587.552 15.2249 7
-5 0 0 597.242 15.5051 18
-5 0 0 566.3 15.179 15
5 0 0 573.468 15.4995 10
0 1 0 2.56147 0.85864 9
1 -1 0 3340.06 87.5076 9
-1 1 0 3247.48 87.7024 9
2 -1 0 1489.6 46.4633 9
-2 -1 0 1437.49 41.8722 9
-2 1 0 1396.01 45.7181 9
2 1 0 1536.23 42.6894 9
-3 -1 0 430.185 12.0189 4
3 -1 0 432.488 11.438 10
-3 -1 0 416.286 11.5356 12
-3 -1 0 420.959 11.861 18
3 -1 0 419.827 12.0456 13
-3 -1 0 440.554 11.8232 16
-3 -1 0 412.96 11.5704 15
-3 -1 0 430.104 12.3489 8
-3 1 0 410.146 11.944 4
-3 1 0 395.77 11.5994 15
-3 1 0 411.957 11.8897 12
-3 1 0 440.079 11.57 16
-3 1 0 405.782 27.9729 9
-3 1 0 398.392 11.4569 6
4 -1 0 678.903 19.1756 13
-4 -1 0 695.959 18.7495 16
4 -1 0 712.231 18.5739 10
-4 -1 0 692.592 18.754 18
-4 -1 0 715.681 19.1386 4
-4 -1 0 700.835 18.4927 12
-4 -1 0 718.989 18.5967 15
-4 1 0 699.355 18.6093 16
-4 1 0 687.771 18.2865 15
-4 1 0 675.682 19.0548 4
4 1 0 657.78 18.4218 10
-4 1 0 701.146 19.0861 12
-5 -1 0 420.771 11.1606 15
-5 -1 0 407.668 11.367 16
-5 -1 0 424.051 11.3491 18
5 -1 0 414.813 11.338 10
-5 -1 0 412.405 11.6141 4
5 -1 0 403.02 11.0979 7
-5 1 0 405.427 11.5886 4
5 1 0 409.167 11.3045 10
-5 1 0 429.685 11.6579 12
0 -2 0 3160.49 90.2506 3
0 2 0 3324.61 86.7778 9
0 2 0 3375.68 88.0042 9
0 2 0 3351.97 89.2035 3
1 -2 0 321.624 15.7205 3
1 2 0 359.414 16.3588 3
-1 2 0 326.429 14.9729 9
-1 2 0 385.85 16.1843 3
-1 2 0 357.2 16.2816 9
2 -2 0 1067.29 38.9483 3
-2 2 0 1009.78 37.9541 9
-2 2 0 1006.3 41.8325 9
2 2 0 1034.59 40.4036 3
-3 -2 0 901.945 24.239 18
-3 -2 0 881.989 24.9197 5
3 -2 0 905.046 24.5496 13
3 -2 0 921.47 24.471 12
-3 -2 0 910.447 24.1696 4
-3 -2 0 918.642 23.8776 15
3 -2 0 918.243 23.7117 10
-3 -2 0 945.053 24.7287 8
3 -2 0 924.359 23.5249 7
-3 -2 0 903.251 24.2172 16
-3 2 0 900.732 24.2067 4
-3 2 0 891.605 23.5657 6
-3 2 0 901.201 23.4586 10
-3 2 0 925.251 23.8438 16
-3 2 0 890.653 24.3663 12
-4 -2 0 1028.61 26.5442 15
-4 -2 0 1026.68 26.9251 4
-4 -2 0 1013.56 26.8901 18
-4 -2 0 1013.96 26.8684 16
4 -2 0 996.915 26.267 7
4 -2 0 982.437 27.1464 12
4 -2 0 1014.99 27.4745 13
4 -2 0 1002.79 26.4753 10
-4 2 0 1012.88 27.1934 12
4 2 0 1027.73 27.213 10
-4 2 0 1028.24 26.3407 6
-4 2 0 1027.27 26.9394 4
5 -2 0 592.355 15.5014 10
-5 -2 0 611.359 15.7838 18
-5 -2 0 599.047 15.5507 15
5 -2 0 592.981 15.5673 7
-5 -2 0 597.09 15.7616 16
-5 2 0 595.423 16.0669 12
5 2 0 575.19 15.6088 10
-5 2 0 579.701 15.7735 4
0 -3 0 3.21163 5.19634 3
0 3 0 1.7617 3.86436 3
1 -3 0 1267.8 46.698 3
-1 3 0 1329.33 47.276 9
-1 3 0 1184.4 42.5616 9
1 3 0 1255.45 44.2701 3
-1 3 0 1308.24 45.0006 3
-2 -3 0 102.398 4.78407 5
2 -3 0 103.934 3.60285 7
2 -3 0 109.563 5.02417 13
-2 -3 0 103.12 4.02663 16
2 -3 0 103.617 4.04444 12
2 -3 0 110.243 4.25209 17
-2 -3 0 104.324 4.91476 8
-2 -3 0 104.337 4.24692 18
-2 -3 0 103.244 3.92534 15
-2 3 0 96.2551 5.15958 12
-2 3 0 110.243 3.66858 10
3 -3 0 1106.93 28.7049 12
3 -3 0 1112.24 28.0315 7
-3 -3 0 1066.13 28.6812 16
-3 -3 0 1083.36 28.1329 15
3 -3 0 1063.21 29.3716 13
-3 -3 0 1079.48 28.6888 18
3 -3 0 1085.46 27.897 10
-3 -3 0 1078.1 29.4451 5
-3 3 0 1052.79 28.8775 12
-3 3 0 1105.49 27.9428 10
-3 3 0 1051.36 27.9043 6
4 -3 0 310.314 9.6002 10
-4 -3 0 338.944 9.40053 15
-4 -3 0 336.539 9.81163 18
4 -3 0 338.628 10.0462 12
-4 -3 0 330.416 9.77922 16
4 -3 0 340.367 9.3733 7
-4 3 0 323.609 9.26788 6
-4 3 0 331.393 9.83583 4
-4 3 0 334.489 10.1634 12
5 -3 0 196.219 5.52472 7
5 -3 0 182.449 6.21244 12
-5 -3 0 190.572 5.5649 16
-5 -3 0 202.405 5.44676 15
-5 -3 0 201.504 5.6413 18
-5 3 0 194.95 5.87965 12
5 3 0 189.717 5.62641 10
0 -4 0 531.185 14.7 12
0 -4 0 561.702 15.3785 17
0 -4 0 556.432 14.8665 7
0 -4 0 557.795 16.3261 13
0 -4 0 521.117 14.9464 11
0 -4 0 584.547 15.9935 5
0 4 0 557.849 25.0082 9
1 -4 0 671.678 19.255 13
1 -4 0 677.086 18.2258 17
-1 -4 0 653.053 18.0773 16
-1 -4 0 652.573 18.2414 18
1 -4 0 664.271 18.7631 5
1 -4 0 677.743 17.7197 7
-1 -4 0 682.961 17.5821 7
1 -4 0 656.963 17.8862 11
-1 -4 0 689.396 18.9531 5
1 -4 0 660.327 17.768 12
-1 -4 0 648.211 18.1511 17
-1 4 0 656.186 17.7669 10
2 -4 0 731.236 19.5215 7
-2 -4 0 722.759 20.8508 5
2 -4 0 740.007 19.8634 12
-2 -4 0 720.942 20.0137 18
2 -4 0 741.433 21.1732 13
-2 -4 0 732.599 20.0954 16
2 -4 0 760.894 21.9868 5
2 -4 0 756.602 20.1115 17
-2 4 0 721.508 19.521 10
3 -4 0 1154.72 31.4296 13
3 -4 0 1144.2 29.8285 7
3 -4 0 1140.68 30.303 12
-3 -4 0 1132.04 30.4341 16
-3 -4 0 1131.25 30.3428 18
-3 -4 0 1138.23 31.2111 5
-3 -4 0 1155.6 29.6494 15
-3 4 0 1182.57 29.7325 10
-3 4 0 1124.67 30.7224 12
-3 4 0 1180.27 29.7138 6
4 -4 0 324.994 9.53466 12
-4 -4 0 331.879 8.9636 15
4 -4 0 320.433 10.1059 13
-4 -4 0 320.537 9.40913 16
-4 -4 0 331.961 9.39384 18
4 -4 0 331.92 9.16201 7
-4 4 0 326.799 9.756 12
-4 4 0 333.759 9.05711 6
-5 -4 0 36.7612 1.43981 18
5 -4 0 36.609 1.52753 7
-5 -4 0 36.2765 1.35154 16
0 -5 0 10.0061 1.69152 16
0 -5 0 13.1249 2.24271 5
1 -5 0 1768.77 47.1633 12
-1 -5 0 1922.59 47.009 7
1 -5 0 1817.13 48.309 5
-1 -5 0 1864.52 48.7145 5
-1 -5 0 1870.28 47.7383 17
1 -5 0 1823.49 47.18 7
1 -5 0 1756.82 48.871 13
1 -5 0 1874.45 47.8802 17
-1 -5 0 1882.51 47.7496 16
-1 5 0 1872.52 47.2687 10
2 -5 0 475.105 14.006 5
2 -5 0 490.214 13.4037 12
-2 -5 0 476.767 13.7196 16
2 -5 0 489.712 13.7341 17
-2 -5 0 468.919 13.4615 18
2 -5 0 484.339 13.2123 7
-2 -5 0 478.817 14.5519 5
2 -5 0 492.889 14.8754 13
-2 5 0 467.377 12.9314 6
-2 5 0 466.216 13.1509 10
3 -5 0 193.663 6.12674 12
-3 -5 0 195.149 6.90799 5
3 -5 0 194.531 5.88688 7
-3 -5 0 187.546 6.18604 16
-3 -5 0 190.337 6.0255 18
3 -5 0 182.853 6.97365 13
-3 5 0 196.618 5.75027 6
-3 5 0 190.106 5.68281 10
-4 -5 0 200.716 5.68608 16
4 -5 0 200.912 5.59646 7
4 -5 0 201.622 5.82728 12
4 -5 0 189.262 6.28998 13
-4 5 0 202.686 5.6948 6
-4 5 0 195.533 6.38507 12
0 -6 0 263.829 8.33094 17
0 -6 0 270.707 9.86919 16
0 -6 0 279.464 9.07248 5
0 6 0 265.831 8.04418 10
1 -6 0 162.63 5.44061 16
1 -6 0 164.867 5.18369 7
-1 -6 0 159.403 5.55054 17
1 -6 0 171.124 6.19973 5
1 -6 0 169.044 6.00528 17
-1 -6 0 163.766 7.47744 5
-1 -6 0 166.423 5.61045 16
-1 6 0 167.836 5.05825 6
-1 6 0 172.639 5.3474 10
-2 -6 0 1665.77 43.3932 16
2 -6 0 1672.38 44.2374 13
2 -6 0 1686.77 42.9683 7
2 -6 0 1721.35 43.0601 12
2 -6 0 1677.66 43.0968 16
-2 -6 0 1637.87 44.1777 5
-2 6 0 1694.73 43.1042 10
-2 6 0 1751.35 42.9279 6
-3 -6 0 696.798 18.9707 16
3 -6 0 707.243 18.4568 12
-3 -6 0 715.236 19.096 5
-3 6 0 711.621 18.1513 10
-3 6 0 734.502 18.3747 6
0 -7 0 0.21581 0.88241 5
0 -7 0 2.22594 0.86934 17
0 7 0 1.55187 0.70743 10
1 -7 0 320.139 9.31727 5
-1 -7 0 317.882 8.90194 16
-1 -7 0 340.353 9.61383 5
-1 7 0 343.939 9.00444 10
-2 -7 0 108.187 3.67844 5
-2 7 0 112.804 3.22079 10
-5 0 1 470.006 13.0376 4
-5 0 1 467.498 12.603 12
-5 0 1 490.668 12.7473 18
-5 0 1 463.348 12.3808 15
5 0 -1 459.362 12.7073 10
-5 0 1 445.325 13.2324 11
5 0 -1 469.626 12.4102 7
-5 0 1 472.448 12.762 16
-4 0 1 9.68802 1.59123 18
-4 0 1 7.18912 1.60284 12
-4 0 1 7.48496 1.3018 15
-4 0 1 9.24555 1.5764 4
-3 0 1 2552.85 65.8733 18
-3 0 1 2677.89 65.8837 16
3 0 -1 2631.47 65.7385 10
-3 0 1 2635.94 66.2283 4
-3 0 1 2541.27 65.9295 12
-3 0 1 2545.09 65.7359 15
-2 0 1 146.795 8.96475 9
2 0 -1 149.654 8.98765 9
0 0 -1 0.02219 0.18844 3
2 0 1 237.729 12.2414 9
-2 0 -1 233.475 11.9484 9
-3 0 -1 300.149 8.31332 16
-3 0 -1 285.054 8.89106 8
-3 0 -1 281.56 8.36197 12
-3 0 -1 279.344 8.4307 18
-3 0 -1 282.288 8.28576 15
3 0 1 279.176 8.74393 13
4 0 1 2.22815 0.74499 10
4 0 1 0.29468 1.56185 13
-4 0 -1 3.56863 1.29362 4
-4 0 -1 2.08533 1.1854 15
-4 0 -1 2.51595 1.06071 12
5 0 1 22.467 1.39935 7
-5 0 -1 19.0941 1.75853 12
5 0 1 24.0165 1.51925 10
-5 0 -1 23.3114 1.47406 15
-5 0 -1 20.3822 1.43955 16
-5 0 -1 22.9189 1.85803 4
-5 -1 1 138.904 4.3589 15
5 -1 -1 141.34 4.56604 10
-5 -1 1 144.246 4.82906 4
5 -1 -1 139.102 4.35466 7
-5 -1 1 144.568 4.58802 18
-5 -1 1 138.371 4.56615 16
-5 1 1 140.995 4.81074 4
5 1 -1 143.622 4.56684 10
-5 1 1 152.507 4.85505 12
4 -1 -1 102.994 3.76324 10
-4 -1 1 99.2522 3.85168 16
-4 -1 1 100.12 3.70824 15
-4 -1 1 103.424 3.96537 18
-4 -1 1 100.456 4.1512 4
-4 -1 1 93.7558 4.16939 11
-4 -1 1 105.667 3.78318 12
-4 1 1 101.756 4.19752 4
-4 1 1 103.713 4.11728 18
-4 1 1 100.088 3.66349 15
-4 1 1 105.986 4.21204 12
4 1 -1 107.166 3.84942 10
-4 1 1 107.743 3.80317 16
-3 -1 1 1190.79 30.3643 15
-3 -1 1 1217.83 30.6276 16
-3 -1 1 1213.58 30.7903 4
3 -1 -1 1085.48 30.7169 13
-3 -1 1 1162.59 30.6077 18
-3 -1 1 1203.17 31.1317 8
-3 -1 1 1178.17 30.2926 12
3 -1 -1 1199 30.2251 10
-3 1 1 1130.93 48.2565 9
-3 1 1 1196.39 30.7789 4
-3 1 1 1130.21 30.2372 15
-3 1 1 1210.05 30.3577 16
-3 1 1 1213.41 30.7449 12
-3 1 1 1137.1 30.3632 18
-3 1 1 1137.35 30.1411 6
-2 -1 1 1239.35 35.5297 9
2 -1 -1 1148.91 39.2832 9
-2 -1 1 1240.2 34.894 9
2 1 -1 1227.65 35.2405 9
-2 1 1 1159.48 39.3619 9
-1 -1 -1 961.459 26.6688 9
1 -1 1 982.889 29.1657 9
1 -1 1 895.809 28.2537 3
1 1 1 1005.08 27.1214 9
-1 1 -1 961.875 29.2424 9
-2 -1 -1 669.108 21.8718 9
2 -1 1 641.064 25.186 9
-2 1 -1 626.969 25.0169 9
2 1 1 631.792 22.2548 9
3 -1 1 1100.67 29.3673 13
-3 -1 -1 1104.28 28.9992 12
-3 -1 -1 1139.5 29.2868 16
-3 -1 -1 1141.45 29.1017 15
3 -1 1 1165.86 28.9121 10
-3 -1 -1 1165.22 29.522 4
-3 -1 -1 1109.3 29.3497 18
-3 -1 -1 1149.09 29.9077 8
-3 1 -1 1168.36 29.0402 16
-3 1 -1 1077.73 46.8143 9
-3 1 -1 1040.79 28.96 15
-3 1 -1 1081.19 29.3312 12
-3 1 -1 1118.08 29.4631 4
-4 -1 -1 1093.27 28.3678 4
-4 -1 -1 1094.45 27.7614 12
4 -1 1 1083.82 27.7376 10
-4 -1 -1 1065.34 27.9624 18
-4 -1 -1 1074.07 27.7883 15
4 -1 1 1025.44 28.2124 13
-4 -1 -1 1060.24 27.9304 16
-4 1 -1 1038.24 27.4724 15
4 1 1 1032.89 28.0643 13
4 1 1 1051.16 27.6647 10
-4 1 -1 1046.99 28.2898 4
-4 1 -1 1079.96 28.2972 12
-4 1 -1 1081.24 27.7955 16
5 -1 1 217.879 6.46281 10
5 -1 1 224.89 6.30982 7
-5 -1 -1 224.336 6.51006 18
-5 -1 -1 226.683 6.35543 15
-5 -1 -1 219.24 6.76645 4
-5 -1 -1 215.435 6.49984 16
5 1 1 218.102 6.45823 10
-5 1 -1 225.075 6.81335 12
-5 1 -1 215.65 6.78519 4
5 -2 -1 127.49 3.97832 7
5 -2 -1 131.326 3.95876 10
-5 -2 1 127.329 3.93459 15
-5 -2 1 131.512 4.17934 18
-5 -2 1 123.928 4.08148 16
5 2 -1 121.345 4.0517 10
-5 2 1 124.55 4.3998 12
4 -2 -1 1024.1 28.6151 13
4 -2 -1 1066.48 27.6393 10
-4 -2 1 1083.8 28.009 16
-4 -2 1 1097.23 27.6452 15
4 -2 -1 1037.47 28.2675 12
4 -2 -1 1071.28 27.4152 7
-4 -2 1 1052.13 27.9273 4
-4 -2 1 1042.67 27.9328 18
-4 2 1 1035.29 27.4147 6
-4 2 1 1084.7 28.3638 12
-4 2 1 1055.23 27.9845 4
-3 -2 1 1616.65 40.2282 8
3 -2 -1 1549.06 39.9502 12
-3 -2 1 1497.56 39.7192 18
-3 -2 1 1510.7 39.3256 15
-3 -2 1 1546.47 39.6712 4
3 -2 -1 1478.51 40.0885 13
3 -2 -1 1538.04 39.0328 7
3 -2 -1 1525.62 39.243 10
-3 -2 1 1491.11 39.6812 16
-3 2 1 1540.12 39.9375 12
-3 2 1 1483.12 39.0664 6
-3 2 1 1540.33 39.6877 4
-3 2 1 1601.32 39.4044 16
-3 2 1 1531.33 38.9645 10
2 -2 -1 849.322 33.8057 3
-2 2 1 885.346 53.4234 9
-2 2 1 807.086 33.0988 9
2 2 -1 852.336 34.8943 3
1 -2 -1 2609.75 76.785 3
-1 2 1 2674.34 75.6982 9
-1 2 1 2791.42 78.0553 3
1 2 -1 2785.71 76.6722 3
0 -2 -1 1560.42 47.9288 3
0 -2 1 1530.33 46.8265 3
0 2 -1 1579.75 43.8949 9
0 2 -1 1671.35 44.7149 9
0 2 1 1546.85 44.1499 9
0 2 1 1645.38 45.7141 9
0 2 -1 1639.79 45.8045 3
-1 -2 -1 2108.74 54.937 9
-1 2 -1 2006.25 59.5684 9
1 2 1 2136 61.9113 3
-1 2 -1 2028.96 60.0826 3
1 2 1 2076.29 55.1164 9
2 -2 1 132.12 13.1541 3
-2 2 -1 133.134 12.4582 9
2 2 1 137.06 15.0898 3
2 2 1 144.186 8.34352 9
-3 -2 -1 1431.86 37.766 16
-3 -2 -1 1447.8 37.4149 15
3 -2 1 1436.32 37.9778 13
-3 -2 -1 1507.64 38.3707 8
-3 -2 -1 1433.46 38.411 5
-3 -2 -1 1427.23 37.0272 12
3 -2 1 1465.21 37.2268 10
-3 -2 -1 1432.51 37.8105 18
-3 -2 -1 1487.02 37.7582 4
3 -2 1 1468.27 37.0363 7
3 -2 1 1404.19 37.9026 12
-3 2 -1 1440.72 37.7482 4
-3 2 -1 1511.27 37.035 10
-3 2 -1 1420.92 37.059 6
-3 2 -1 1461.27 37.3437 16
-3 2 -1 1459.24 37.9309 12
-4 -2 -1 2162.2 52.9924 4
4 -2 1 2037.07 52.2662 7
-4 -2 -1 2001.17 52.8574 18
-4 -2 -1 2143.81 52.6184 15
4 -2 1 2056.28 53.1761 12
-4 -2 -1 2028.34 52.8544 16
4 -2 1 2039.15 52.4372 10
4 -2 1 2005.81 53.3324 13
-4 2 -1 2104.2 52.9621 4
-4 2 -1 2063.54 53.2141 12
4 2 1 1950.53 52.457 10
-4 2 -1 2100.45 52.287 6
-5 -2 -1 118.937 3.87287 18
5 -2 1 120.984 3.76229 7
5 -2 1 117.79 3.65278 10
-5 -2 -1 118.77 3.71848 15
-5 -2 -1 116.132 3.84557 16
5 2 1 115.205 3.78586 10
-5 2 -1 120.596 3.98986 4
-5 2 -1 114.177 4.18843 12
-5 -3 1 603.711 15.6316 18
-5 -3 1 600.588 15.4064 15
5 -3 -1 599.706 15.5064 7
-5 -3 1 571.94 15.557 16
-5 3 1 597.939 15.861 12
4 -3 -1 3045.7 78.9454 7
-4 -3 1 3098.93 78.9437 15
-4 -3 1 3023.46 79.3974 16
4 -3 -1 3200.02 79.607 12
4 -3 -1 3176.49 78.7396 10
-4 3 1 3090.47 78.8802 6
-4 3 1 3320.87 79.5392 4
-4 3 1 3041.25 79.8182 12
3 -3 -1 468.735 12.3608 10
3 -3 -1 461.12 13.06 12
-3 -3 1 459.616 12.4911 15
3 -3 -1 442.988 12.3886 7
-3 -3 1 455.338 13.045 18
-3 -3 1 470.953 13.0875 16
-3 -3 1 447.565 13.7549 5
3 -3 -1 453.194 13.88 13
-3 3 1 441.821 12.3207 6
-3 3 1 441.509 12.2815 10
2 -3 -1 325.285 10.4333 13
-2 -3 1 325.063 9.54244 16
-2 -3 1 370.156 11.166 8
2 -3 -1 318.12 9.01282 7
2 -3 -1 319.653 9.46363 12
-2 -3 1 311.188 9.55758 18
-2 -3 1 316.014 9.13144 15
-2 -3 1 313.374 10.2126 5
2 -3 -1 332.419 9.61157 17
2 -3 -1 336.719 9.00428 10
-2 3 1 312.691 9.02594 10
-2 3 1 306.088 10.1284 12
1 -3 -1 6035.6 176.088 3
-1 3 1 6743.26 174.799 3
-1 3 1 6578.77 176.759 9
1 3 -1 6099.53 171.846 3
-1 3 1 6432.33 172.453 9
0 -3 -1 327.836 20.2327 3
0 3 1 374.348 17.2411 9
0 3 -1 334.422 14.3968 9
0 3 -1 368.619 16.7584 9
0 3 1 328.549 14.6411 9
0 3 -1 348.993 17.1022 3
1 -3 1 965.437 38.154 3
-1 3 -1 951.698 38.4393 9
1 3 1 905.424 27.9692 9
-1 3 -1 915.089 34.2834 9
-1 3 -1 1016.17 37.1485 3
1 3 1 967.884 37.1135 3
1 3 1 948.268 27.6919 9
2 -3 1 1333.85 34.2198 11
2 -3 1 1404.16 34.4598 17
2 -3 1 1354.01 33.8149 7
-2 -3 -1 1322.79 34.4119 16
-2 -3 -1 1306.29 34.4856 18
2 -3 1 1322.59 34.3292 12
-2 -3 -1 1303.53 34.7126 8
-2 -3 -1 1258.22 35.0086 5
2 -3 1 1318.23 35.1763 14
2 -3 1 1302.98 35.0238 5
2 -3 1 1337.29 35.0364 13
-2 -3 -1 1316.89 33.9677 15
-2 3 -1 1337.59 33.9253 10
-2 3 -1 1254.63 34.8173 12
-3 -3 -1 295.664 8.45692 15
3 -3 1 289.927 9.5561 13
-3 -3 -1 284.47 8.88525 16
-3 -3 -1 291.389 9.17561 8
3 -3 1 288.268 8.92099 12
-3 -3 -1 282.925 9.57773 5
-3 -3 -1 291.885 8.95264 18
3 -3 1 295.049 8.14118 10
3 -3 1 286.233 8.22993 7
-3 3 -1 282.693 9.64814 4
-3 3 -1 277.523 9.11271 12
-3 3 -1 279.136 8.13994 10
-4 -3 -1 330.392 9.7088 18
-4 -3 -1 324.886 9.66976 16
4 -3 1 334.703 9.24824 7
4 -3 1 320.56 11.6034 13
-4 -3 -1 324.804 10.5426 5
4 -3 1 325.21 9.01063 10
-4 -3 -1 331.761 9.28435 15
4 -3 1 330.76 9.8987 12
-4 3 -1 321.823 10.0192 12
-4 3 -1 324.318 9.2037 6
-4 3 -1 329.419 9.68696 4
-5 -3 -1 397.395 10.5281 18
5 -3 1 401.946 10.427 7
-5 -3 -1 396.837 10.5113 16
-5 -3 -1 405.733 10.3628 15
5 -3 1 365.47 10.8409 12
-5 3 -1 397.8 10.8189 12
5 3 1 377.743 10.4259 10
-5 -4 1 183.232 4.92097 18
5 -4 -1 185.797 4.89432 7
-5 -4 1 176.093 4.84595 16
-5 4 1 167.978 5.09006 12
-4 -4 1 297.375 8.05699 15
-4 -4 1 296.967 8.46267 18
4 -4 -1 289.837 8.24087 7
4 -4 -1 287.961 8.6245 12
-4 -4 1 292.835 8.4929 16
4 -4 -1 288.205 9.30667 13
-4 4 1 289.428 8.83981 12
-4 4 1 286.083 8.14557 6
-3 -4 1 185.497 6.17027 18
3 -4 -1 185.726 6.17389 12
3 -4 -1 182.711 5.79174 7
3 -4 -1 181.339 7.22063 13
-3 -4 1 189.73 6.25342 16
-3 -4 1 182.475 6.93493 5
-3 -4 1 186.407 5.58332 15
-3 4 1 178.589 5.58421 10
-3 4 1 178.445 5.60827 6
-3 4 1 173.384 6.6138 12
2 -4 -1 632.421 19.0091 13
2 -4 -1 642.009 17.4417 7
-2 -4 1 654.055 18.2821 17
2 -4 -1 648.451 17.7826 12
-2 -4 1 656.045 17.9563 18
-2 -4 1 645.713 17.9821 16
-2 -4 1 659.321 18.8257 5
2 -4 -1 687.984 18.1076 17
-2 4 1 651.337 17.4545 10
-1 -4 1 468.389 13.0949 17
-1 -4 1 473.992 12.4515 7
1 -4 -1 476.034 12.6434 7
1 -4 -1 461.487 12.859 11
1 -4 -1 455.897 13.6261 5
1 -4 -1 465.165 14.1348 13
-1 -4 1 462.219 13.7279 5
1 -4 -1 474.626 13.131 17
-1 -4 1 440.454 13.1124 18
-1 -4 1 459.354 12.9543 16
1 -4 -1 442.497 12.6022 12
-1 4 1 446.796 12.5994 10
0 -4 -1 266.27 7.7293 12
0 -4 1 267.955 7.66695 12
0 -4 -1 271.093 8.23357 17
0 -4 -1 274.443 7.85206 7
0 -4 1 270.088 7.97408 11
0 -4 1 284.42 8.93461 5
0 -4 1 266.6 7.85027 7
0 -4 -1 278.25 8.82407 5
0 -4 -1 274.955 9.23 13
0 -4 1 279.061 9.33517 13
0 -4 1 275.138 8.30486 17
0 -4 -1 254.853 8.21566 11
0 4 1 248.336 18.5211 9
0 4 -1 249.798 17.4493 9
1 -4 1 190.622 5.71622 7
1 -4 1 187.306 6.11507 17
1 -4 1 179.794 5.65614 12
1 -4 1 184.103 6.76846 5
1 -4 1 174.159 7.09433 13
-1 -4 -1 182.34 6.7265 5
-1 -4 -1 176.976 6.06447 17
-1 -4 -1 168.828 6.23331 18
-1 -4 -1 173.806 5.90899 16
1 -4 1 182.638 5.85926 11
-1 -4 -1 182.094 5.54887 7
-1 4 -1 176.058 5.76338 10
2 -4 1 475.909 13.045 7
2 -4 1 477.726 14.2353 5
2 -4 1 483.202 14.641 13
2 -4 1 476.395 13.5595 17
-2 -4 -1 483.522 14.4241 5
2 -4 1 470.706 13.3389 12
-2 -4 -1 469.949 13.5965 18
-2 -4 -1 474.067 13.6111 16
-2 4 -1 473.484 13.0373 10
3 -4 1 521.99 14.675 12
-3 -4 -1 517.395 14.7682 18
3 -4 1 505.768 15.6825 13
-3 -4 -1 526.098 14.8698 16
-3 -4 -1 521.88 14.0646 15
-3 -4 -1 523.857 15.6117 5
3 -4 1 532.295 14.2286 7
-3 4 -1 529.375 14.11 10
-3 4 -1 510.29 15.1361 12
-3 4 -1 532.525 14.0832 6
-4 -4 -1 176.253 6.3667 5
4 -4 1 190.946 5.66892 7
-4 -4 -1 186.311 5.90386 16
-4 -4 -1 188.434 5.90499 18
4 -4 1 185.698 5.97317 12
-4 -4 -1 187.516 5.46859 15
4 -4 1 186.834 6.69402 13
-4 4 -1 192.919 6.31954 12
-4 4 -1 193.237 5.5602 6
-5 -4 -1 408.07 10.3513 18
5 -4 1 384.732 10.3673 7
-5 -4 -1 401.677 10.3132 16
4 -5 -1 359.906 9.53866 7
-4 -5 1 355.044 9.59539 16
4 -5 -1 364.763 9.79117 12
-4 5 1 339.098 10.0476 12
-4 5 1 365.892 9.50161 6
3 -5 -1 418.178 11.318 7
-3 -5 1 413.765 11.4192 18
-3 -5 1 401.547 11.5969 16
-3 -5 1 401.541 12.2886 5
3 -5 -1 392.663 12.3933 13
3 -5 -1 429.99 11.6161 12
-3 5 1 407.437 11.0995 10
-3 5 1 403.701 11.1336 6
2 -5 -1 3103.77 79.8944 12
2 -5 -1 2922.06 81.1549 13
-2 -5 1 3244.76 81.218 5
-2 -5 1 3108.41 79.8658 18
2 -5 -1 3162.51 80.4279 5
-2 -5 1 3135.98 79.9187 17
2 -5 -1 3058.42 79.6474 7
2 -5 -1 3222.9 80.2894 17
-2 -5 1 3196.28 80.2406 16
-2 5 1 3227.64 79.7126 10
-2 5 1 3231.08 79.4793 6
-1 -5 1 103.176 4.21111 17
-1 -5 1 108.743 5.01971 5
-1 -5 1 104.783 3.69192 7
1 -5 -1 98.9148 5.19942 13
1 -5 -1 105.81 4.81011 5
1 -5 -1 97.5264 3.80075 7
1 -5 -1 108.667 3.88219 12
-1 -5 1 107.175 4.21031 16
-1 5 1 103.104 3.88785 10
0 -5 1 12.6217 1.72724 16
0 -5 1 14.7377 2.28248 5
0 -5 -1 12.1675 1.6743 7
0 -5 -1 11.1369 1.67522 16
0 -5 1 12.8341 1.80876 7
0 -5 1 17.3225 2.73632 13
0 -5 1 11.7253 1.72458 17
0 -5 -1 12.0989 2.26605 5
0 -5 1 11.5103 1.8357 11
0 5 1 12.9032 1.68675 10
-1 -5 -1 1149.67 29.004 7
1 -5 1 1170.1 29.8871 17
-1 -5 -1 1180 30.7655 5
1 -5 1 1117.92 29.1379 7
-1 -5 -1 1102.85 29.6398 17
1 -5 1 1099.38 29.1265 12
1 -5 1 1113.64 30.9415 13
1 -5 1 1093.95 29.4138 11
1 -5 1 1161.53 30.4376 5
-1 -5 -1 1073.25 29.4903 18
-1 -5 -1 1111.93 29.704 16
-1 5 -1 1086.75 29.1864 10
2 -5 1 692.022 20.3446 13
-2 -5 -1 697.172 20.184 5
2 -5 1 675.375 18.672 7
-2 -5 -1 688.2 19.0595 18
2 -5 1 736.89 18.9657 12
-2 -5 -1 704.515 19.3221 16
2 -5 1 703.213 19.5858 5
2 -5 1 720.486 19.3147 17
-2 5 -1 690.216 18.7293 10
-3 -5 -1 64.9065 2.86615 18
3 -5 1 62.7182 3.73164 13
-3 -5 -1 64.3839 3.5612 5
3 -5 1 71.196 2.93461 12
-3 -5 -1 60.9633 2.8992 16
3 -5 1 61.6983 2.69445 7
-3 5 -1 62.3205 2.49512 10
-3 5 -1 61.8782 2.51816 6
4 -5 1 295.831 8.44088 7
4 -5 1 287.367 7.92538 12
4 -5 1 269.903 8.23705 13
-4 -5 -1 292.281 7.85912 16
-4 5 -1 275.78 9.83733 12
-3 -6 1 182.441 5.52584 16
3 -6 -1 197.281 5.54869 12
-3 -6 1 185.781 6.02313 5
3 -6 -1 196.497 5.54805 7
-3 6 1 199.897 5.44015 6
-3 6 1 194.972 5.76817 2
-2 -6 1 787.496 21.6052 5
2 -6 -1 775.503 21.5998 13
2 -6 -1 788.806 20.5053 12
2 -6 -1 768.7 20.5767 16
-2 -6 1 773.17 20.7565 16
2 -6 -1 772.278 20.4123 7
-2 6 1 797.477 20.5371 10
-2 6 1 797.877 20.3334 6
1 -6 -1 30.3555 2.70598 5
1 -6 -1 32.7513 1.95291 7
-1 -6 1 33.2031 3.02563 5
1 -6 -1 30.3166 2.09917 16
-1 -6 1 32.5671 2.21399 16
-1 -6 1 30.3702 2.15216 17
1 -6 -1 35.1632 2.39069 17
-1 6 1 37.6388 2.03534 10
-1 6 1 31.3472 1.96544 6
0 -6 1 52.8035 2.77087 17
0 -6 1 52.8371 2.40729 7
0 -6 1 50.0105 3.23954 5
0 -6 -1 47.7425 2.6719 17
0 -6 -1 50.5346 3.76383 16
0 -6 1 52.7003 2.66749 16
0 -6 -1 52.7404 3.32885 5
0 6 -1 53.3976 2.83778 10
0 6 1 49.4224 2.70642 10
-1 -6 -1 315.545 10.4278 5
1 -6 1 303.255 9.37634 17
1 -6 1 318.217 9.82702 5
-1 -6 -1 310.183 9.2593 16
1 -6 1 333.235 10.394 13
1 -6 1 314.005 8.72226 7
1 -6 1 308.997 8.99325 16
-1 -6 -1 299.034 9.13545 17
-1 6 -1 298.936 8.5773 6
-1 6 -1 303.995 8.86988 10
2 -6 1 11.0173 1.42372 17
2 -6 1 11.8967 1.46605 7
-2 -6 -1 9.59878 1.33471 16
2 -6 1 9.42569 1.37957 12
2 -6 1 9.13116 1.84569 5
-2 -6 -1 11.0588 1.94137 5
-2 6 -1 7.52287 1.10126 10
-2 6 -1 9.18312 1.15989 6
3 -6 1 413.39 10.9092 7
-3 -6 -1 413.854 11.1849 16
3 -6 1 418.874 11.0367 12
3 -6 1 422.468 12.0409 13
-3 -6 -1 409.146 12.5495 5
-3 6 -1 417.675 10.9484 6
-3 6 -1 416.92 10.7756 10
-2 -7 1 82.464 3.00986 5
-2 7 1 83.8424 2.5124 10
-2 7 1 79.8872 2.82911 2
-1 -7 1 470.687 13.0825 5
-1 7 1 470.614 12.4793 10
0 -7 -1 10.0973 1.37359 16
0 -7 -1 12.2202 1.62909 5
0 -7 1 9.07126 1.10358 17
0 7 1 7.73655 1.52484 10
0 7 -1 9.37464 1.4603 10
-1 -7 -1 41.4193 2.27376 5
1 -7 1 40.8316 2.47856 5
-1 -7 -1 41.2594 1.88726 16
-1 7 -1 40.7254 1.76064 10
-2 -7 -1 526.08 14.1739 5
-2 7 -1 541.75 13.7209 10
-5 0 2 117.524 3.96562 16
-5 0 2 116.38 4.20388 4
-5 0 2 123.272 4.04677 18
5 0 -2 117.303 3.67653 7
5 0 -2 113.706 3.93673 10
-5 0 2 117.276 3.8559 12
-5 0 2 109.284 4.02275 11
-5 0 2 113.496 3.6554 15
-4 0 2 1945.34 49.2011 16
-4 0 2 1886.24 49.2809 12
-4 0 2 1890.46 49.1149 18
4 0 -2 1995.46 49.0584 10
-4 0 2 1847.89 48.8527 15
-4 0 2 1951.31 49.6345 4
-3 0 2 465.25 12.6816 15
-3 0 2 479.075 13.1654 4
-3 0 2 461.673 12.8252 18
3 0 -2 439.244 12.6969 10
-3 0 2 495.44 12.8585 16
-3 0 2 468.159 12.9148 12
-2 0 2 4280.38 113.261 9
-2 0 2 4181.88 114.047 9
-1 0 2 1961.3 54.4284 9
-1 0 2 2115.65 54.2369 9
0 0 -2 62.381 2.78134 9
0 0 2 61.0981 2.76745 9
0 0 2 59.8381 2.39239 3
1 0 2 2116.99 57.2231 9
-1 0 -2 2132.43 57.3028 9
2 0 2 655.834 24.6523 9
-2 0 -2 674.896 24.525 9
-3 0 -2 4896.48 121.947 4
-3 0 -2 4522.1 121.609 12
3 0 2 4797 121.409 10
3 0 2 4723.32 121.809 13
-3 0 -2 4998.89 122.35 8
-3 0 -2 5106.2 121.622 16
-3 0 -2 4899.69 121.534 15
-3 0 -2 4702.77 121.638 18
-4 0 -2 1386.22 36.6897 4
4 0 2 1394.89 35.9649 10
-4 0 -2 1393.07 36.0124 15
-4 0 -2 1413.91 36.1169 16
-4 0 -2 1407.17 36.3873 12
4 0 2 1382.5 36.3854 13
-4 0 -2 1395.6 36.041 18
-5 0 -2 355.145 10.3362 4
5 0 2 362.921 9.68457 7
-5 0 -2 363.54 10.0048 12
5 0 2 354.76 9.91395 10
-5 0 -2 356.386 9.91926 16
-5 0 -2 354.824 9.66558 15
-5 -1 2 177.163 5.29722 16
-5 -1 2 166.321 5.0085 15
-5 -1 2 170.507 5.26662 18
5 -1 -2 166.071 5.21687 10
5 -1 -2 164.526 4.99749 7
5 1 -2 169.018 4.89936 7
-5 1 2 165.592 5.439 4
5 1 -2 163.092 5.17039 10
-5 1 2 175.263 5.44558 12
-4 -1 2 186.542 5.85569 12
-4 -1 2 191.348 6.12121 18
-4 -1 2 188.877 5.8622 15
-4 -1 2 186.961 6.37105 4
-4 -1 2 182.177 6.14713 11
4 -1 -2 188.735 5.64822 7
4 -1 -2 197.253 5.98094 10
-4 -1 2 189.185 6.09179 16
-4 1 2 196.522 6.44537 12
-4 1 2 194.368 6.43775 4
-4 1 2 183.713 5.71587 15
-4 1 2 191.706 6.00665 16
4 1 -2 188.103 5.98637 10
-4 1 2 192.168 6.11846 18
-3 -1 2 122.188 4.26878 16
-3 -1 2 118.412 4.32294 18
-3 -1 2 117.85 4.16887 12
-3 -1 2 120.498 4.48917 4
-3 -1 2 121.925 4.11391 15
3 -1 -2 118.891 4.04096 10
-3 1 2 126.282 4.08478 16
-3 1 2 109.525 4.33665 15
-3 1 2 117.503 4.4683 4
-3 1 2 125.382 4.243 6
-3 1 2 121.397 4.47793 12
-3 1 2 117.53 4.32946 18
-3 1 2 111.476 19.5693 9
2 -1 -2 787.279 28.417 3
-2 -1 2 795.098 24.7271 9
-2 1 2 795.56 29.2496 9
1 -1 -2 1491.08 43.9622 3
-1 1 2 1569.15 44.6021 3
-1 1 2 1614.68 45.1905 9
-1 1 2 1543.26 44.0939 9
1 -1 2 3172.27 86.4272 9
1 -1 2 3161.13 85.8166 3
-1 -1 -2 3120.73 84.25 9
-1 1 -2 3193.91 86.3199 9
1 1 2 3517.42 85.1302 9
2 -1 2 4236.96 123.747 3
2 -1 2 4520.13 124.547 9
-2 -1 -2 4369.47 119.986 9
-2 1 -2 4704.27 125.011 9
2 1 2 4794.41 121.68 9
-3 -1 -2 65.2973 3.27771 18
3 -1 2 63.2593 4.88949 12
-3 -1 -2 76.8076 3.48205 8
-3 -1 -2 65.3888 2.90638 12
-3 -1 -2 65.3114 3.32822 4
-3 -1 -2 67.2857 2.9829 16
-3 -1 -2 62.403 4.32863 5
3 -1 2 64.2409 3.36771 13
3 -1 2 66.9367 2.65445 10
-3 -1 -2 68.6032 3.03911 15
-3 1 -2 67.6948 2.80491 16
-3 1 -2 73.5388 3.34306 4
-3 1 -2 59.2919 3.49967 15
3 1 2 70.2578 3.67703 10
-3 1 -2 61.6813 3.10024 12
-3 1 -2 53.9937 19.6087 9
-4 -1 -2 257.195 7.70554 15
-4 -1 -2 260.656 7.65151 12
-4 -1 -2 261.9 7.77261 16
4 -1 2 254.875 7.5341 10
-4 -1 -2 251.858 7.81173 18
4 -1 2 251.123 8.13736 13
-4 -1 -2 249.083 8.08781 4
4 1 2 247.378 7.99686 13
4 1 2 249.861 7.54065 10
-4 1 -2 259.56 8.12773 12
-4 1 -2 254.65 8.15862 4
-4 1 -2 255.029 7.47633 15
-4 1 -2 265.926 7.62407 16
-5 -1 -2 500.262 13.1113 15
-5 -1 -2 498.128 13.2048 18
5 -1 2 485.738 13.0365 7
-5 -1 -2 506.961 13.2931 16
-5 -1 -2 485.583 13.5225 4
5 -1 2 489.232 13.2018 10
5 1 2 488.21 13.2144 10
-5 1 -2 485.464 13.5865 4
-5 1 -2 489.237 13.5446 12
-5 -2 2 936.491 24.9448 16
5 -2 -2 966.486 24.7777 7
-5 -2 2 983.508 25.0083 18
5 -2 -2 955.95 24.7698 10
-5 -2 2 976.56 24.7542 15
-5 2 2 970.937 25.241 12
5 2 -2 945.178 24.8487 10
-4 -2 2 310.807 8.84879 18
-4 -2 2 284.11 8.72054 16
-4 -2 2 294.379 8.45311 15
-4 -2 2 288.337 8.77702 4
4 -2 -2 284.865 9.26463 12
4 -2 -2 289.928 8.27643 7
4 -2 -2 291.588 8.49272 10
-4 2 2 286.269 8.36674 6
-4 2 2 289.784 8.8255 4
-4 2 2 294.045 9.11907 12
3 -2 -2 1756.79 44.2017 10
-3 -2 2 1709.39 44.5959 16
-3 -2 2 1721.59 44.6156 18
3 -2 -2 1746.49 44.8322 12
3 -2 -2 1786.29 43.9835 7
3 -2 -2 1707.85 45.1293 13
-3 -2 2 1751.5 44.222 15
-3 -2 2 1745.44 44.5671 4
-3 2 2 1705.19 43.8501 10
-3 2 2 1749.32 44.2929 16
-3 2 2 1766.84 44.5901 4
-3 2 2 1700.75 44.026 6
-3 2 2 1633.63 44.7342 12
2 -2 -2 473.614 23.6497 3
-2 2 2 435.255 22.4494 9
2 2 -2 474.897 23.8589 3
-1 2 2 5019.05 135.246 9
-1 2 2 4874.11 136.649 3
1 2 -2 5145.75 135.175 3
-1 2 2 5280.84 137.62 9
0 -2 -2 4041.93 116.63 3
0 2 2 4784.88 114.796 9
0 2 2 4390.26 115.86 3
0 2 -2 4054.52 113.091 3
-1 -2 -2 2214.41 56.5812 9
1 -2 2 1967.26 59.645 3
-1 2 -2 2046.97 59.1091 9
1 2 2 1865.52 66.6209 3
1 2 2 2166.61 55.9201 9
-2 -2 -2 3591.12 99.8539 9
2 -2 2 3779.31 108.694 3
2 2 2 3574.16 111.453 3
2 2 2 4006.28 101.895 9
-2 2 -2 3883.91 109.412 9
3 -2 2 463.47 13.4353 13
3 -2 2 471.945 12.6483 10
-3 -2 -2 461.219 13.933 5
-3 -2 -2 474.696 13.3514 16
-3 -2 -2 453.938 13.5789 8
-3 -2 -2 472.067 13.2789 4
-3 -2 -2 476.229 13.9465 18
-3 -2 -2 462.541 12.6029 12
3 -2 2 465.653 13.4934 12
3 -2 2 465.933 12.6684 7
-3 2 -2 463.467 13.2769 4
-3 2 -2 475.737 13.4465 12
-3 2 -2 466.539 12.5108 10
-4 -2 -2 448.671 11.938 15
-4 -2 -2 416.902 12.1436 18
-4 -2 -2 427.131 12.1243 16
4 -2 2 412.321 12.636 13
4 -2 2 443.35 11.5935 7
4 -2 2 418.575 12.4867 12
-4 -2 -2 436.746 12.2307 4
4 -2 2 438.728 11.7249 10
-4 2 -2 411.136 12.1785 4
4 2 2 409.237 11.7659 10
-4 2 -2 426.613 12.4778 12
-4 2 -2 411.222 11.5813 6
4 2 2 405.355 12.1367 13
-5 -2 -2 2032.43 51.2185 15
-5 -2 -2 2024.03 51.3524 18
-5 -2 -2 2002.52 51.3797 16
5 -2 2 1991.89 51.2038 7
5 -2 2 2080 51.0328 10
-5 2 -2 2057.16 51.8057 12
5 2 2 1958.11 51.2339 10
-5 2 -2 2044.54 51.4657 4
-5 -3 2 18.3326 1.12628 15
5 -3 -2 20.0477 1.32201 7
-5 -3 2 19.7868 1.15732 16
-5 -3 2 21.2133 1.30226 18
-5 3 2 20.8447 1.59194 12
4 -3 -2 2540.04 64.0614 10
4 -3 -2 2562.28 65.1104 12
4 -3 -2 2545.97 64.2829 7
-4 -3 2 2527 64.6837 18
4 -3 -2 2591.47 65.6369 13
-4 -3 2 2469.21 64.6759 16
-4 -3 2 2498.73 64.2168 15
-4 3 2 2531.11 65.1207 12
-4 3 2 2552.82 64.2412 6
3 -3 -2 1805.88 47.6442 13
-3 -3 2 1789.2 46.8384 16
-3 -3 2 1802.54 46.2283 15
-3 -3 2 1833.77 47.5513 5
3 -3 -2 1797.66 46.2082 7
-3 -3 2 1758.33 46.7586 18
3 -3 -2 1816.34 46.1661 10
3 -3 -2 1834.06 46.8791 12
-3 3 2 1811.1 47.1353 12
-3 3 2 1811.48 46.1715 6
-3 3 2 1860.45 46.1275 10
2 -3 -2 2369.14 60.1828 13
-2 -3 2 2335.1 58.7866 15
-2 -3 2 2257.78 59.9432 5
2 -3 -2 2331.27 59.247 12
2 -3 -2 2448.49 59.4482 17
-2 -3 2 2263.2 59.306 16
2 -3 -2 2303.74 58.7694 7
2 -3 -2 2307.01 58.6759 10
-2 -3 2 2302.89 59.3296 18
-2 3 2 2311.12 59.7294 12
-2 3 2 2303.49 58.8134 10
1 -3 -2 505.43 27.2381 3
-1 3 2 558.605 29.3346 9
-1 3 2 515.423 23.5577 9
1 3 -2 526.165 23.4278 3
-1 3 2 556.175 25.5048 3
0 -3 -2 720.22 32.5474 3
0 3 -2 781.049 27.2504 9
0 3 2 792.856 28.5679 9
0 3 2 730.382 26.1099 9
0 3 -2 784.792 27.9909 3
0 3 2 771.073 29.8471 3
0 3 -2 709.524 24.4959 9
1 -3 2 984.598 39.055 3
-1 3 -2 970.545 35.5906 9
-1 3 -2 1063.36 40.3987 9
1 3 2 1008.75 31.3678 9
1 3 2 1031.2 39.4937 3
-2 -3 -2 2016.08 51.228 15
2 -3 2 2032.97 51.4831 11
-2 -3 -2 2059.85 52.0749 8
2 -3 2 2026.72 52.1774 13
-2 -3 -2 1936.2 52.281 5
2 -3 2 2047.44 51.5936 12
2 -3 2 2043.09 51.0297 7
-2 -3 -2 2030.58 51.7837 18
2 -3 2 2069.05 51.6305 17
-2 -3 -2 1968.74 51.6251 16
2 -3 2 1968.97 52.3337 14
-2 3 -2 1941.9 52.0379 12
-2 3 -2 1999.9 51.1568 10
-3 -3 -2 2163.39 57.9477 18
-3 -3 -2 2382.98 58.4512 8
3 -3 2 2241.07 56.9802 10
-3 -3 -2 2242.22 58.7233 5
-3 -3 -2 2199.42 57.9407 16
3 -3 2 2269.12 58.5443 13
-3 -3 -2 2256.17 57.4347 15
3 -3 2 2233.49 57.1744 7
3 -3 2 2308.31 57.9657 12
-3 3 -2 2271.88 57.1781 10
-3 3 -2 2230.46 57.6496 4
-3 3 -2 2230.63 58.1559 12
-4 -3 -2 99.7879 3.93199 16
4 -3 2 103.804 4.68585 12
-4 -3 -2 106.554 4.05553 18
-4 -3 -2 105.89 3.69556 15
4 -3 2 100.334 3.60506 7
-4 -3 -2 101.783 4.75197 5
-4 3 -2 98.6053 4.34173 12
-4 3 -2 101.349 4.20175 4
5 -3 2 837.922 21.1143 7
-5 -3 -2 828.468 21.2088 18
-5 -3 -2 831.028 21.0481 15
5 -3 2 784.594 21.4584 12
-5 -3 -2 839.87 21.2139 16
-5 3 -2 827.61 21.5122 12
5 3 2 804.57 21.0906 10
-5 -4 2 188.744 5.10164 18
-5 -4 2 179.063 5.01661 16
5 -4 -2 192.811 5.07647 7
-5 4 2 183.537 5.26724 12
4 -4 -2 178.882 6.80012 13
-4 -4 2 186.831 5.36436 15
-4 -4 2 184.705 5.73818 16
-4 -4 2 187.619 5.74872 18
4 -4 -2 188.774 5.98287 12
4 -4 -2 184.56 5.58851 7
-4 4 2 181.759 6.12034 12
-4 4 2 173.397 5.43909 6
-3 -4 2 39.309 2.08444 15
3 -4 -2 38.0707 3.65602 13
-3 -4 2 42.6144 2.48468 18
3 -4 -2 42.6353 2.32937 7
-3 -4 2 41.7087 2.49017 16
-3 4 2 41.4422 3.09719 12
-3 4 2 42.4762 2.06648 10
-3 4 2 41.8796 2.1309 6
-2 -4 2 998.249 26.5362 16
2 -4 -2 1003.97 26.5597 17
2 -4 -2 972.761 25.9789 7
-2 -4 2 991.135 26.3937 18
2 -4 -2 959.171 26.2779 12
-2 -4 2 1039.75 27.3173 17
-2 -4 2 983.263 27.2913 5
2 -4 -2 1019.75 27.667 13
-2 4 2 991.553 25.9974 10
1 -4 -2 297.869 8.62437 12
-1 -4 2 293.126 8.97826 17
1 -4 -2 307.293 8.99709 17
-1 -4 2 284.07 8.79797 11
-1 -4 2 300.416 8.84088 16
1 -4 -2 284.387 9.9217 13
-1 -4 2 302.204 8.35043 7
1 -4 -2 288.845 9.52014 5
1 -4 -2 299.276 8.54459 7
-1 -4 2 295.599 9.581 5
-1 4 2 296.402 8.53933 10
0 -4 2 1025.21 27.5318 12
0 -4 2 1051.15 27.8725 11
0 -4 -2 1090.21 28.2777 17
0 -4 2 1049.78 27.732 7
0 -4 -2 1064.84 27.7638 12
0 -4 -2 1042 29.0961 13
0 -4 -2 1060.77 27.7733 7
0 -4 -2 1076.71 28.8641 5
0 -4 2 1085.92 28.3401 17
0 -4 2 1157.45 29.0691 5
0 -4 2 1076.92 29.2831 13
0 4 2 1101.22 42.0655 9
0 4 -2 1051.46 36.8282 9
-1 -4 -2 148.819 4.93285 7
-1 -4 -2 157.244 6.1038 5
1 -4 2 165.015 5.11775 12
-1 -4 -2 155.622 5.36541 16
1 -4 2 156.381 5.11984 7
1 -4 2 154.409 5.20142 11
-1 -4 -2 152.302 5.69903 18
1 -4 2 158.714 5.50813 17
-1 -4 -2 150.608 5.44862 17
1 -4 2 166.583 6.2301 5
-1 4 -2 148.751 5.16637 10
2 -4 2 447.049 12.2688 7
-2 -4 -2 452.426 13.6683 5
-2 -4 -2 446.449 12.8745 16
2 -4 2 446.957 13.8391 13
-2 -4 -2 436.683 12.8492 18
2 -4 2 461.562 12.834 17
2 -4 2 452.771 13.4416 5
-2 -4 -2 426.543 12.4026 15
2 -4 2 447.476 12.5915 12
-2 4 -2 431.534 12.2674 10
-3 -4 -2 835.573 21.995 18
-3 -4 -2 810.67 22.7669 5
3 -4 2 802.146 21.7875 12
-3 -4 -2 785.938 21.9448 16
3 -4 2 806.156 21.2827 7
-3 -4 -2 814.022 21.1968 15
3 -4 2 797.786 22.8443 13
-3 4 -2 766.273 22.1485 12
-3 4 -2 831.589 21.2214 10
-3 4 -2 820.268 21.1573 6
-4 -4 -2 184.716 5.84399 18
4 -4 2 181.722 5.88536 12
-4 -4 -2 181.786 6.27121 5
4 -4 2 187.286 5.57784 7
-4 -4 -2 190.124 5.87679 16
-4 -4 -2 188.981 5.42889 15
4 -4 2 184.515 6.60351 13
-4 4 -2 183.478 6.21953 12
-4 4 -2 186.008 5.46244 6
-4 -5 2 84.0094 3.27527 16
4 -5 -2 79.6312 2.89027 12
4 -5 -2 79.6453 2.68377 7
-4 -5 2 76.2509 2.63249 18
-4 5 2 84.5237 2.64995 6
-4 5 2 74.0497 3.45228 12
-3 -5 2 39.1491 2.22419 16
3 -5 -2 43.8955 3.17458 13
-3 -5 2 44.3215 2.2226 18
3 -5 -2 41.5941 2.20809 7
-3 -5 2 43.3776 3.07932 5
-3 5 2 44.951 2.0148 10
-3 5 2 43.373 2.05622 6
-3 5 2 36.8548 3.81139 12
-2 -5 2 611.147 17.2966 17
-2 -5 2 617.538 17.4643 16
2 -5 -2 632.103 18.6267 13
-2 -5 2 623.602 17.1672 18
2 -5 -2 639.413 17.094 7
2 -5 -2 655.485 17.6868 17
-2 -5 2 640.416 18.4201 5
2 -5 -2 619.855 17.2622 12
-2 5 2 658.503 16.883 6
-2 5 2 646.715 17.091 10
1 -5 -2 951.006 27.5712 13
-1 -5 2 999.857 26.6234 17
1 -5 -2 982.334 26.0431 7
1 -5 -2 1025.33 27.1821 5
-1 -5 2 1050.27 27.6021 5
-1 -5 2 976.756 26.4546 16
1 -5 -2 995.658 26.704 17
1 -5 -2 982.132 26.1332 12
-1 5 2 1004.32 26.1017 10
-1 5 2 989.376 25.7702 6
0 -5 2 599.713 17.7252 13
0 -5 -2 601.715 16.6749 16
0 -5 -2 580.902 16.6931 17
0 -5 2 601.559 16.2994 11
0 -5 2 612.322 17.4899 5
0 -5 2 618.192 16.0931 7
0 -5 -2 604.853 16.1797 7
0 -5 2 612.34 16.85 17
0 -5 2 603.315 16.5129 16
0 -5 -2 620.881 17.5252 5
0 5 2 566.223 16.2707 10
0 5 2 586.986 16.1065 6
1 -5 2 692.75 19.3597 17
-1 -5 -2 735.067 20.3091 5
-1 -5 -2 727.82 18.6021 7
1 -5 2 711.594 20.5338 13
1 -5 2 709.502 19.0307 11
1 -5 2 701.716 19.9185 5
1 -5 2 684.572 18.6414 7
-1 -5 -2 705.688 19.3148 16
-1 -5 -2 674.549 19.1072 18
-1 -5 -2 694.373 19.145 17
1 -5 2 693.75 18.6545 12
-1 5 -2 698.109 18.777 10
2 -5 2 862.292 23.3947 12
2 -5 2 885.488 23.2954 7
2 -5 2 931.782 23.935 17
-2 -5 -2 860.638 23.7287 18
-2 -5 -2 880.972 24.7828 5
-2 -5 -2 890.116 23.9675 16
2 -5 2 888.196 24.2575 5
2 -5 2 877.434 25.0068 13
-2 5 -2 900.856 23.3397 10
3 -5 2 466.412 12.6107 7
-3 -5 -2 454.451 12.913 18
3 -5 2 465.572 13.9382 13
3 -5 2 469.169 12.9042 12
-3 -5 -2 476.345 13.8279 5
-3 -5 -2 466.353 13.0997 16
-3 5 -2 453.014 12.4554 10
-3 5 -2 465.851 12.4862 6
4 -5 2 35.5207 1.6344 7
4 -5 2 32.753 1.69945 12
4 -5 2 35.6383 2.42946 13
-4 -5 -2 34.1293 1.54281 16
-4 5 -2 31.4145 1.50655 6
-3 -6 2 327.529 8.96542 16
3 -6 -2 340.17 8.94453 7
-3 -6 2 322.883 9.46442 5
3 -6 -2 342.952 9.08347 12
-3 6 2 335.115 8.91289 6
-3 6 2 334.098 9.22775 2
-2 -6 2 1057.84 28.4234 5
2 -6 -2 1057.25 27.2819 7
2 -6 -2 1081.48 27.3975 12
-2 -6 2 1053.17 27.5458 16
-2 6 2 1037.45 27.147 6
-2 6 2 1057.55 27.3768 10
1 -6 -2 263.141 7.87843 16
1 -6 -2 268.67 8.5108 5
-1 -6 2 250.704 7.91369 17
1 -6 -2 251.305 8.05023 17
1 -6 -2 261.769 7.54025 7
-1 -6 2 262.838 7.8868 16
-1 -6 2 266.213 9.16337 5
-1 6 2 258.906 7.37461 6
-1 6 2 255.234 7.64501 10
0 -6 2 114.643 4.96499 5
0 -6 2 108.53 4.10014 16
0 -6 2 109.443 3.73187 7
0 -6 -2 109.222 4.25889 17
0 -6 -2 100.692 5.02552 16
0 -6 2 105.709 4.20833 17
0 6 2 101.238 3.96878 10
0 6 -2 106.203 3.88265 6
0 6 -2 111.248 4.13122 10
1 -6 2 2672.95 63.8047 7
1 -6 2 2500.88 64.5914 17
1 -6 2 2547.34 64.0879 16
-1 -6 -2 2388.7 64.2303 17
-1 -6 -2 2507.89 65.3433 5
1 -6 2 2548.73 65.4772 13
-1 -6 -2 2498.86 64.4824 16
1 -6 2 2579.97 65.1008 5
-1 6 -2 2434.08 63.9944 10
-1 6 -2 2552.56 63.7141 6
-2 -6 -2 643.329 18.0846 5
2 -6 2 646.831 16.8056 7
-2 -6 -2 647.171 17.3924 16
2 -6 2 650.285 17.6106 5
2 -6 2 661.555 16.8694 12
2 -6 2 645.827 17.3385 17
2 -6 2 618.039 18.0581 13
-2 6 -2 645.272 16.9753 10
-2 6 -2 620.275 16.7569 6
3 -6 2 88.2744 3.8006 13
-3 -6 -2 91.9577 4.30941 5
-3 -6 -2 82.4378 3.00809 18
3 -6 2 86.7181 2.85828 7
-3 -6 -2 89.4659 2.97478 16
-3 6 -2 89.9389 2.80483 6
-3 6 -2 88.0761 2.67547 10
-2 -7 2 15.708 1.5267 5
-2 7 2 15.3187 1.02274 10
-2 7 2 16.9468 1.36179 2
-1 -7 2 356.877 9.74539 17
-1 -7 2 373.107 10.3697 5
1 -7 -2 346.655 9.65279 16
-1 7 2 370.513 9.76689 10
0 -7 -2 204.159 6.41916 5
0 -7 -2 208.595 6.00686 16
0 -7 2 205.359 6.46385 5
0 -7 2 203.27 6.06005 17
0 7 -2 203.69 5.94968 10
1 -7 2 32.8155 2.19355 5
-1 -7 -2 33.2948 1.68751 16
-1 -7 -2 34.1079 2.11469 5
1 7 2 33.8365 2.42159 10
-2 -7 -2 632.236 17.0012 5
-2 7 -2 665.417 16.5712 10
5 0 -3 109.761 3.4549 7
-5 0 3 109.726 3.78385 18
5 0 -3 103.798 3.71039 10
-5 0 3 98.749 3.76164 11
-5 0 3 110.134 3.7391 16
-5 0 3 108.55 3.44109 15
-5 0 3 106.963 3.54638 12
-4 0 3 12.8927 1.65208 18
-4 0 3 13.9896 1.49393 15
-4 0 3 15.2794 1.76332 12
4 0 -3 18.2693 1.73699 10
-4 0 3 12.87 1.38807 16
-4 0 3 15.3 1.87729 4
-3 0 3 120.397 4.3368 12
3 0 -3 116.165 4.44009 10
-3 0 3 125.89 4.1522 16
-3 0 3 122.638 4.5034 4
-3 0 3 122.95 4.22128 18
-3 0 3 118.144 4.06152 15
-2 0 3 639.698 24.5861 9
-2 0 3 718.262 24.2034 9
2 0 -3 681.531 25.0346 3
-1 0 3 531.545 16.6735 9
1 0 -3 549.649 16.8926 3
-1 0 3 530.314 17.3661 9
-1 0 -3 274.951 10.88 9
1 0 3 285.222 11.2857 9
3 0 3 192.042 5.88175 10
-3 0 -3 199.415 6.47197 18
-3 0 -3 190.801 6.43123 4
-3 0 -3 196.873 6.02995 16
-3 0 -3 190.911 6.18964 12
3 0 3 189.002 6.43179 13
-3 0 -3 194.44 6.60286 8
4 0 3 163.069 5.19873 10
-4 0 -3 164.986 5.30564 16
4 0 3 159.923 5.7154 13
-4 0 -3 164.177 5.40804 18
-4 0 -3 162.627 5.60684 12
-4 0 -3 163.718 5.3544 15
-5 0 -3 0.31831 0.88465 15
-5 0 -3 1.8601 0.90306 12
-5 0 -3 3.12415 1.08158 4
5 0 3 2.35897 0.63061 10
-5 0 -3 2.92368 0.75792 16
5 -1 -3 402.85 11.267 10
-5 -1 3 420.928 11.0419 15
-5 -1 3 389.142 11.2392 16
5 -1 -3 414.737 11.0381 7
-5 -1 3 423.726 11.3392 18
-5 1 3 410.101 11.3842 12
5 1 -3 413.71 10.8911 7
5 1 -3 408.468 11.2501 10
4 -1 -3 1000.27 25.7166 7
-4 -1 3 998.835 26.2279 16
4 -1 -3 982.586 26.0628 10
-4 -1 3 980.829 26.4309 4
-4 -1 3 1005.01 25.7949 12
-4 -1 3 1008.25 25.9174 15
-4 -1 3 1018.89 26.2259 18
-4 -1 3 942.727 26.052 11
-4 1 3 1023.35 26.1623 6
-4 1 3 991.371 26.4947 12
-4 1 3 978.851 25.655 15
-4 1 3 1018.14 26.5231 4
-4 1 3 1002.97 26.1391 16
4 1 -3 957.062 25.9573 10
-4 1 3 1011.89 26.1119 18
-3 -1 3 531.422 14.0637 16
-3 -1 3 519.716 14.1925 4
3 -1 -3 522.186 13.7967 10
-3 -1 3 513.313 14.0395 18
-3 -1 3 513.047 13.7667 12
-3 -1 3 510.895 13.7591 15
-3 1 3 535.049 13.866 16
-3 1 3 487.188 13.6826 6
-3 1 3 515.042 14.1846 12
-3 1 3 503.855 14.1521 4
-3 1 3 495.07 13.8373 18
-3 1 3 478.491 13.6433 15
2 -1 -3 265.756 14.0977 3
-2 -1 3 264.522 11.037 9
-2 -1 3 275.256 10.497 9
-2 1 3 248.354 14.1398 9
2 -1 3 712.625 28.2249 9
-2 -1 -3 717.725 25.1992 9
2 -1 3 714.986 27.9786 3
-2 1 -3 686.011 27.5071 9
2 1 3 763.778 26.6437 9
-3 -1 -3 540.413 14.5586 12
-3 -1 -3 533.105 14.84 18
3 -1 3 513.131 15.4583 12
-3 -1 -3 547.867 14.7093 16
3 -1 3 545.241 14.838 13
3 -1 3 547.619 14.2808 10
-3 -1 -3 534.392 14.9315 4
-3 -1 -3 530.604 15.3964 5
-3 1 -3 521.795 15.09 8
-3 1 -3 520.422 14.8744 4
-3 1 -3 528.061 14.5532 15
-3 1 -3 527.82 34.8166 9
-3 1 -3 536.666 14.8334 12
3 1 3 515.899 14.6001 10
-3 1 -3 560.145 14.4331 16
-4 -1 -3 1254.83 32.9526 18
4 -1 3 1255.94 33.2043 13
-4 -1 -3 1263.52 33.3342 4
-4 -1 -3 1302.23 32.9202 16
-4 -1 -3 1309.27 32.881 15
4 -1 3 1261.45 32.6506 10
-4 -1 -3 1291.96 32.832 12
4 1 3 1222.16 33.0369 13
4 1 3 1224.08 32.634 10
-4 1 -3 1239.04 32.5175 15
-4 1 -3 1279.22 32.7025 16
-4 1 -3 1255.14 33.3459 4
-4 1 -3 1259.61 33.281 12
-5 -1 -3 176.82 5.2987 18
5 -1 3 170.543 5.17912 10
-5 -1 -3 168.48 5.54898 4
-5 -1 -3 173.615 5.14418 15
5 -1 3 165.49 5.05 7
-5 -1 -3 172.197 5.23118 16
5 1 3 177.723 5.24036 10
-5 1 -3 173.898 5.57856 12
-5 1 -3 174.665 5.61329 4
-5 -2 3 789.603 20.4713 18
-5 -2 3 740.685 20.3661 16
-5 -2 3 797.543 20.217 15
5 -2 -3 776.988 20.2236 7
5 2 -3 798.437 20.3815 10
5 2 -3 751.17 20.0263 7
-5 2 3 810.681 20.7039 12
-4 -2 3 24.2798 1.77482 16
4 -2 -3 25.0347 1.70403 7
-4 -2 3 24.0828 1.98509 18
4 -2 -3 22.2776 1.73938 10
-4 -2 3 25.3 2.09749 4
-4 -2 3 24.5092 1.73961 15
-4 2 3 24.7633 2.26047 12
-4 2 3 24.7431 2.12592 4
-4 2 3 21.8437 1.96364 6
3 -2 -3 520.71 16.1959 13
-3 -2 3 557.7 15.1256 4
3 -2 -3 552.232 14.594 7
-3 -2 3 524.539 14.9554 11
-3 -2 3 547.159 15.3668 18
3 -2 -3 569.125 14.8635 10
3 -2 -3 545.169 15.4765 12
-3 -2 3 573.623 14.8349 15
-3 -2 3 552.711 15.1545 16
-3 2 3 550.393 15.4453 12
-3 2 3 547.279 15.186 4
-3 2 3 557.83 14.7085 6
2 -2 -3 594.731 28.2297 3
-2 2 3 623.659 27.8679 9
2 2 -3 631.983 27.8884 3
-1 2 3 131.932 8.98552 3
1 2 -3 124.674 8.14898 3
-1 2 3 105.905 10.4099 9
-1 2 3 113.622 8.275 9
0 -2 -3 1631.19 46.9362 9
0 -2 3 1588.91 46.5923 3
0 -2 3 1612.57 44.1823 9
0 -2 -3 1550.52 49.5878 3
0 2 3 1743.04 47.4679 9
0 2 -3 1512.15 44.3003 9
0 2 -3 1651.06 45.3489 3
0 2 3 1651.13 48.3726 3
-1 -2 -3 2107.76 59.909 9
1 -2 3 2124.56 61.7294 3
-1 2 -3 2198.77 62.4622 9
1 2 3 2166.93 65.0649 3
1 2 3 2164.09 59.3175 9
2 -2 3 588.403 15.4913 13
-2 -2 -3 477.883 23.6846 9
-2 -2 -3 483.882 13.9881 16
-2 -2 -3 470.228 14.1404 18
-2 2 -3 502.89 13.6058 10
-2 2 -3 519.397 25.4973 9
2 2 3 542.993 21.6011 9
2 2 3 487.435 27.7382 3
3 -2 3 405.412 12.0743 12
3 -2 3 398.155 12.4668 13
-3 -2 -3 420.109 11.9369 4
-3 -2 -3 417.265 11.3303 12
-3 -2 -3 413.59 12.6008 5
-3 2 -3 404.601 11.1056 10
-3 2 -3 421.737 11.9648 4
4 -2 3 869.838 23.2354 12
-4 -2 -3 850.965 22.0541 12
-4 -2 -3 900.554 22.725 15
4 -2 3 854.277 22.3814 10
-4 -2 -3 845.513 22.8454 16
-4 -2 -3 863.711 22.9345 18
-4 -2 -3 859.805 22.9541 4
4 -2 3 854.312 23.3897 13
4 -2 3 852.631 22.2691 7
-4 2 -3 847.109 23.1943 12
-4 2 -3 821.361 22.9217 4
4 2 3 829.9 22.5165 10
-5 -2 -3 446.24 12.1135 18
-5 -2 -3 466.714 12.1787 16
5 -2 3 446.096 12.0202 7
-5 -2 -3 463.957 12.056 15
5 2 3 439.319 12.0564 10
-5 2 -3 452.539 12.5378 12
-5 2 -3 454.354 12.2668 4
-5 -3 3 245.419 6.69718 15
-5 -3 3 251.349 6.92484 18
-5 -3 3 240.89 6.82995 16
5 -3 -3 245.415 6.787 7
-5 3 3 247.072 7.10935 12
-4 -3 3 43.443 2.33116 16
4 -3 -3 47.9 2.17579 10
-4 -3 3 45.7417 2.12606 15
-4 -3 3 45.5585 2.4722 18
4 -3 -3 45.6026 2.23755 7
-4 3 3 48.3296 2.32002 6
-4 3 3 41.7348 2.81119 12
-3 -3 3 2014.81 49.3403 15
-3 -3 3 1930.37 49.8279 18
3 -3 -3 1905.01 50.74 13
3 -3 -3 1936.61 49.3333 7
-3 -3 3 1933.54 49.891 16
-3 -3 3 1866.75 50.4888 5
3 -3 -3 1905.32 49.932 12
-3 3 3 1925.33 49.2856 6
-3 3 3 1969.7 50.3016 12
-3 3 3 1961.12 49.1871 10
2 -3 -3 1144.79 29.2886 7
-2 -3 3 1058.55 29.5266 11
2 -3 -3 1123.08 29.2172 10
2 -3 -3 1159.11 29.8913 17
2 -3 -3 1115.87 30.7041 13
-2 -3 3 1135.17 29.2718 15
-2 -3 3 1137.29 29.7936 18
-2 -3 3 1128.57 30.0329 17
-2 -3 3 1122.93 29.8105 16
-2 -3 3 1110.21 30.449 5
2 -3 -3 1145.72 29.7875 12
2 3 -3 1263.77 54.6052 3
-2 3 3 1146.75 29.2076 6
-2 3 3 1132.35 29.3312 10
-2 3 3 1144.29 30.2838 12
1 -3 -3 1950.06 48.3473 17
1 -3 -3 1700.85 63.0584 3
1 -3 -3 2010.43 48.3779 12
1 -3 -3 1864.25 47.691 7
1 3 -3 1868.35 57.3727 3
-1 3 3 1728.41 58.1155 9
-1 3 3 1905.91 64.6768 9
-1 3 3 1902.35 60.6312 3
0 -3 -3 4318.5 128.966 3
0 -3 3 4414.2 124.556 3
0 3 3 4507.22 120.821 9
0 3 -3 4737.95 121.321 3
0 3 -3 4149.78 118.101 9
0 3 3 4882.79 123.632 9
0 3 -3 4271.89 119.769 9
1 -3 3 369.686 21.9385 3
1 -3 3 374.302 11.7127 14
1 -3 3 447.409 11.6917 12
-1 -3 -3 381.291 10.9644 16
-1 -3 -3 372.821 11.7284 5
1 -3 3 378.559 11.9505 13
1 -3 3 379.904 11.0265 11
1 3 3 389.199 23.4216 3
1 3 3 393.59 17.4628 9
-1 3 -3 412.025 24.6811 9
-1 3 -3 380.188 19.7234 9
2 -3 3 80.6987 3.77125 17
2 -3 3 79.4395 3.47374 11
2 -3 3 79.1992 4.06169 13
2 -3 3 78.7977 4.27169 14
2 -3 3 79.4405 3.44539 12
-2 -3 -3 76.8404 4.10364 5
-2 -3 -3 81.4532 4.10626 8
2 -3 3 81.0849 3.10066 7
-2 -3 -3 79.4255 3.43419 16
-2 -3 -3 80.8945 3.70468 18
-2 3 -3 78.6607 3.05016 10
-2 3 -3 73.6611 5.03693 12
-3 -3 -3 2355.78 62.1885 16
3 -3 3 2436.38 62.2209 12
3 -3 3 2439.68 62.7523 13
-3 -3 -3 2445.9 61.7085 15
3 -3 3 2333.6 61.3799 7
-3 -3 -3 2380.91 62.98 5
-3 -3 -3 2392.92 62.2477 18
3 -3 3 2382.78 62.8114 14
-3 -3 -3 2567.86 62.7095 8
-3 3 -3 2427.77 62.4118 12
-3 3 -3 2453.42 61.411 10
-3 3 -3 2454.09 61.954 4
-4 -3 -3 478.533 14.0565 5
4 -3 3 478.071 13.1037 7
-4 -3 -3 494.65 13.6871 18
-4 -3 -3 501.421 13.2853 15
-4 -3 -3 486.919 13.6124 16
4 3 3 487.58 13.3618 10
-4 3 -3 488.501 13.5081 4
-4 3 -3 476.549 15.0833 12
-4 3 -3 470.132 12.9954 6
5 -3 3 450.837 13.1021 12
5 -3 3 487.649 12.7395 7
-5 -3 -3 500.035 12.698 15
-5 -3 -3 502.85 12.8312 16
-5 -3 -3 503.891 13.059 18
5 3 3 468.053 12.7162 10
-5 3 -3 499.089 13.1669 12
-5 -4 3 83.0245 2.54337 18
5 -4 -3 81.7829 2.53831 7
-5 4 3 80.8671 2.73994 12
-4 -4 3 539.446 14.4906 18
-4 -4 3 542.14 14.5476 16
4 -4 -3 537.21 14.362 7
4 -4 -3 529.427 14.7317 12
-4 -4 3 539.374 14.131 15
-4 4 3 538.618 14.2814 6
-4 4 3 529.428 14.8896 12
-3 -4 3 429.024 12.2195 18
3 -4 -3 442.976 12.4452 12
-3 -4 3 418.74 13.0527 5
-3 -4 3 432.801 11.6696 15
3 -4 -3 420.687 13.2674 13
3 -4 -3 427.528 11.9503 7
-3 -4 3 429.587 12.3522 16
-3 4 3 440.269 11.7796 10
-3 4 3 418.2 12.7125 12
-3 4 3 436.029 11.8414 6
2 -4 -3 1874.42 49.0397 13
2 -4 -3 1948.5 48.1004 17
-2 -4 3 1849.3 47.9357 16
-2 -4 3 1866.25 47.7925 18
-2 -4 3 1829.87 47.1441 15
2 -4 -3 1898.7 47.4908 7
-2 -4 3 1886.66 48.7939 5
2 -4 -3 1830.18 47.7966 12
-2 -4 3 1889.19 47.9852 17
-2 4 3 1709.1 48.8087 12
-2 4 3 1834.41 47.4329 10
-2 4 3 1852.5 47.2579 6
1 -4 -3 5.63126 1.92494 5
1 -4 -3 0.93613 1.76174 13
-1 -4 3 3.33946 1.74824 11
-1 -4 3 3.43623 1.16715 16
-1 -4 3 3.73364 1.61924 7
-1 -4 3 3.74989 1.45643 17
1 -4 -3 5.96137 1.36368 17
-1 4 3 2.69673 0.82551 10
0 -4 -3 2291.53 59.7047 13
0 -4 -3 2327.01 58.3441 7
0 -4 3 2428.26 59.6698 5
0 -4 -3 2267.4 58.7902 17
0 -4 -3 2282.11 58.3634 12
0 -4 3 2266.67 59.7821 13
0 -4 3 2393.42 58.9769 17
0 -4 -3 2307.41 59.4259 5
0 -4 3 2234.39 58.4095 11
0 -4 3 2252.14 58.5983 16
0 -4 3 2236.53 58.0467 12
0 -4 3 2370.32 58.2899 7
0 4 -3 2208.51 66.771 9
-1 -4 -3 554.12 15.1197 16
1 -4 3 542.822 16.0685 14
1 -4 3 551.01 14.7215 12
1 -4 3 529.178 16.1216 13
1 -4 3 552.28 15.2368 17
1 -4 3 544.453 14.6463 7
-1 -4 -3 540.768 15.2418 18
-1 -4 -3 545.668 14.5601 7
-1 -4 -3 533.288 15.8325 5
-1 -4 -3 532.495 15.0646 17
1 -4 3 541.838 15.8253 5
1 -4 3 544.275 14.8461 11
-1 4 -3 543.989 14.7922 10
2 -4 3 312.454 9.46147 17
2 -4 3 308.347 9.38119 11
-2 -4 -3 302.276 8.98658 15
2 -4 3 311.298 9.32941 12
-2 -4 -3 334.204 9.69707 16
2 -4 3 321.38 10.239 5
2 -4 3 304.43 8.97279 7
2 -4 3 313.713 10.4904 13
-2 -4 -3 316.443 9.71531 18
-2 -4 -3 312.143 10.3671 5
-2 4 -3 313.337 9.04927 10
3 -4 3 351.299 9.9091 7
-3 -4 -3 364.571 10.6328 16
3 -4 3 350.52 10.3981 12
-3 -4 -3 348.279 9.86022 15
3 -4 3 347.238 11.4037 13
-3 -4 -3 361.86 11.3772 5
-3 -4 -3 345.424 10.548 18
-3 4 -3 336.143 10.8587 12
-3 4 -3 354.544 9.84683 10
4 -4 3 260.659 7.40044 7
4 -4 3 263.737 7.78696 12
4 -4 3 254.939 8.45461 13
-4 -4 -3 252.908 7.68348 16
-4 -4 -3 266.731 7.7532 18
-4 -4 -3 264.979 7.28421 15
-4 -4 -3 256.89 8.08347 5
-4 4 -3 262.802 8.08573 12
-4 4 -3 260.483 7.27823 6
4 -5 -3 108.697 3.30976 7
-4 -5 3 104.058 3.25281 18
4 -5 -3 105.109 3.58665 12
-4 -5 3 103.612 3.23211 16
-4 5 3 100.104 3.86106 12
-4 5 3 110.05 3.27121 6
3 -5 -3 74.485 3.89366 13
-3 -5 3 69.0571 2.93845 16
3 -5 -3 76.697 3.15868 12
-3 -5 3 72.8212 3.78636 5
3 -5 -3 69.4859 2.86004 7
-3 -5 3 68.2748 2.84507 18
-3 5 3 68.8315 2.67686 10
-3 5 3 67.6306 2.71201 6
-3 5 3 65.9998 4.08773 12
-2 -5 3 357.189 10.382 16
2 -5 -3 349.104 11.3913 13
-2 -5 3 339.37 10.0319 18
-2 -5 3 352.666 11.2503 5
2 -5 -3 346.353 10.2612 12
-2 -5 3 339.263 10.2611 17
2 -5 -3 356.179 10.5681 17
2 -5 -3 356.22 10.0347 7
-2 5 3 359.411 9.83081 6
-2 5 3 353.42 10.001 10
1 -5 -3 361.625 10.7725 17
1 -5 -3 356.332 10.2707 12
-1 -5 3 386.745 11.6087 5
1 -5 -3 344.637 10.1203 7
1 -5 -3 344.211 11.5562 13
1 -5 -3 381.175 11.3167 5
-1 -5 3 348.698 10.6721 17
-1 -5 3 351.135 10.4614 16
-1 -5 3 328.807 10.1248 11
-1 5 3 358.283 10.2179 10
-1 5 3 367.479 9.92235 6
0 -5 3 30.61 2.3218 7
0 -5 3 33.4212 2.4329 16
0 -5 3 30.6812 2.2468 11
0 -5 -3 28.8512 2.25934 17
0 -5 3 37.2631 3.45636 13
0 -5 3 32.8394 2.84352 5
0 -5 -3 31.8809 2.22477 16
0 -5 -3 31.3331 2.01644 7
0 -5 3 27.8345 2.24187 17
0 -5 -3 29.7604 2.84975 5
0 5 3 28.5085 2.405 10
-1 -5 -3 3489.78 90.2609 17
1 -5 3 3267.5 91.425 13
1 -5 3 3470.06 90.0758 11
-1 -5 -3 3572.66 91.381 5
1 -5 3 3735.76 90.6063 17
-1 -5 -3 3507.97 90.3468 18
1 -5 3 3625.98 89.7381 7
-1 -5 -3 3724.41 89.7397 7
1 -5 3 3434.7 89.7001 12
1 -5 3 3564.14 91.1348 5
-1 -5 -3 3548.81 90.4943 16
-1 5 -3 3730.98 89.9746 10
2 -5 3 123.029 4.7178 17
-2 -5 -3 127.1 5.54658 5
2 -5 3 127.722 4.35842 7
2 -5 3 133.341 5.32187 5
2 -5 3 123.825 5.74817 13
-2 -5 -3 127.461 4.75832 18
-2 -5 -3 123.049 4.80481 16
2 -5 3 121.291 4.38814 12
-2 5 -3 120.904 4.30036 10
-3 -5 -3 39.4236 2.81468 5
3 -5 3 41.385 2.15783 12
3 -5 3 36.3304 2.96823 13
3 -5 3 40.4885 2.11405 7
-3 -5 -3 39.6436 2.24667 18
-3 -5 -3 37.5541 2.20114 16
-3 5 -3 38.6371 1.83644 10
-3 5 -3 37.1819 1.8471 6
-4 -5 -3 238.524 7.02638 16
4 -5 3 248.176 6.65448 7
4 -5 3 245.785 7.30598 13
-4 -5 -3 243.685 7.03548 18
-4 5 -3 251.128 6.63236 6
-3 -6 3 406.52 10.9945 16
3 -6 -3 434.357 11.2143 12
-3 -6 3 402.566 11.502 5
3 -6 -3 435.653 11.0683 7
3 -6 -3 412.765 11.0793 16
-3 6 3 426.575 11.0433 6
-3 6 3 414.723 11.3273 2
2 -6 -3 355.278 9.68084 7
-2 -6 3 351.706 10.6935 5
2 -6 -3 363.199 9.81509 12
-2 -6 3 357.849 9.85064 16
-2 -6 3 340.426 9.80676 17
-2 6 3 337.531 9.70622 10
-2 6 3 348.98 9.55339 6
-1 -6 3 247.745 7.80677 17
1 -6 -3 251.318 7.9347 17
1 -6 -3 251.271 7.75459 16
-1 -6 3 246.355 7.65609 16
-1 -6 3 255.477 8.59733 5
1 -6 -3 253.277 7.39407 7
1 -6 -3 260.256 8.30483 5
-1 6 3 263.355 7.26363 6
-1 6 3 261.381 7.56597 10
0 -6 3 7.22983 1.97792 5
0 -6 -3 9.69534 2.24797 5
0 -6 3 8.4616 1.57912 17
0 -6 3 6.8255 1.40477 16
0 -6 3 8.00269 1.73512 11
0 6 -3 10.4524 2.12881 10
0 6 3 6.09358 1.09599 10
1 -6 3 318.665 10.4457 13
1 -6 3 331.396 9.7256 17
1 -6 3 331.756 10.1593 5
1 -6 3 332.816 8.98929 7
-1 -6 -3 311.203 9.39479 17
-1 -6 -3 313.128 9.61347 16
-1 -6 -3 333.714 10.4295 5
-1 6 -3 322.878 9.22118 10
1 6 3 323.587 9.57014 10
-2 -6 -3 171.485 5.50345 18
-2 -6 -3 187.154 5.86416 16
2 -6 3 185.622 5.33509 12
2 -6 3 183.524 5.34836 7
-2 -6 -3 186.494 6.53088 5
2 -6 3 178.498 6.08616 5
2 -6 3 183.449 6.53311 13
2 -6 3 178.861 5.75741 17
-2 6 -3 177.583 5.29762 6
-2 6 -3 182.145 5.4578 10
-3 -6 -3 45.1936 1.91758 16
3 -6 3 44.0836 1.76502 12
-3 -6 -3 40.1907 1.91891 18
-3 -6 -3 43.6003 2.32421 5
-3 6 -3 44.7163 1.65521 10
-3 6 -3 45.9491 1.72368 6
-2 -7 3 145.066 4.93726 5
-2 7 3 155.578 4.50852 2
-1 -7 3 143.274 4.79843 5
-1 -7 3 138.675 4.26909 17
1 -7 -3 137.121 4.23585 16
-1 7 3 145.027 4.26801 10
0 -7 3 258.164 7.2461 17
0 -7 -3 251.328 7.96647 16
0 -7 3 253.503 7.62624 5
0 7 3 247.852 7.74964 2
0 7 -3 248.005 7.08785 10
1 -7 3 36.6401 2.17037 5
1 -7 3 38.0165 1.77397 17
-1 -7 -3 36.9872 1.73706 16
-1 7 -3 36.0998 1.59114 10
1 7 3 34.6082 2.18094 10
-2 -7 -3 157.63 4.83861 5
-2 7 -3 167.039 4.45118 10
-5 0 4 344.968 9.85627 11
-5 0 4 352.038 9.52375 12
-5 0 4 367.208 9.92954 18
5 0 -4 355.176 9.91169 10
5 0 -4 350.263 9.53624 7
-5 0 4 357.518 9.92948 16
-5 0 4 349.703 9.5152 15
-4 0 4 69.9336 2.97181 16
-4 0 4 67.4522 3.0292 18
-4 0 4 84.345 3.50622 4
4 0 -4 69.2915 3.07501 10
-4 0 4 70.6699 3.20056 12
-4 0 4 72.9105 2.8384 15
3 0 -4 188.644 6.04405 10
-3 0 4 185.318 5.98727 12
-3 0 4 176.954 5.63109 15
-3 0 4 196.581 5.91573 18
-3 0 4 189.376 6.12926 4
-3 0 4 195.705 5.8562 16
2 0 -4 1271.39 40.075 3
-2 0 4 1282.29 39.4748 9
2 0 4 7175.13 185.43 9
-2 0 -4 6702.12 183.381 9
-3 0 -4 243.473 7.16583 16
-3 0 -4 243.344 7.63563 18
-3 0 -4 233.788 7.77208 8
-3 0 -4 229.584 7.31939 12
-3 0 -4 238.599 7.60177 4
-4 0 -4 206.678 6.25585 16
-4 0 -4 198.528 6.36232 18
4 0 4 195.814 6.12643 10
-4 0 -4 206.749 6.34476 15
-4 0 -4 201.652 6.57454 12
-4 0 -4 201.361 6.85232 4
4 0 4 196.631 6.63692 13
-5 0 -4 551.429 14.3725 16
-5 0 -4 539.266 14.8591 4
5 0 4 520.571 14.3909 10
-5 0 -4 551.928 14.5641 12
-5 0 -4 539.817 14.2028 15
5 -1 -4 8.25446 1.20833 7
-5 -1 4 8.75952 1.06561 16
-4 -1 4 906.678 24.177 16
-4 -1 4 913.429 24.216 18
-4 -1 4 902.189 24.1249 11
4 -1 -4 920.65 24.1215 10
-4 -1 4 903.866 23.8591 15
-4 -1 4 904.861 23.6857 12
-4 -1 4 901.822 24.4145 4
4 -1 -4 911.756 23.7198 7
4 1 -4 947.202 24.0553 10
-4 1 4 923.367 24.4245 4
-4 1 4 876.925 23.6373 15
-4 1 4 917.982 23.9228 6
-4 1 4 921.217 24.1758 16
-4 1 4 935.726 24.5713 12
-4 1 4 939.095 24.1588 18
-3 -1 4 283.003 8.14329 15
-3 -1 4 282.44 8.23912 12
-3 -1 4 286.815 8.58867 4
-3 -1 4 293.012 8.43309 16
-3 -1 4 304.615 8.48431 18
3 -1 -4 285.014 7.92536 7
3 -1 -4 290.302 8.25138 10
-3 1 4 267.704 8.09584 15
-3 1 4 278.016 8.56916 4
-3 1 4 305.809 8.30451 16
-3 1 4 278.343 8.18776 6
-3 1 4 282.345 8.33976 18
-3 1 4 294.865 8.69221 12
-2 -1 4 2204.47 56.9834 9
2 -1 -4 1852.78 62.0758 3
-2 -1 4 2237.93 56.8811 9
-2 1 4 2128.16 63.4416 9
0 -1 4 1762.95 48.4527 9
0 -1 -4 1883.5 50.8556 9
0 -1 -4 1806.98 50.989 3
0 -1 4 1742.61 46.8839 3
0 1 4 1811.32 50.1614 3
0 1 4 1950.16 50.3379 9
0 1 -4 1721 48.0867 9
-1 -1 -4 2049.67 57.277 9
1 -1 4 2126.38 59.2421 9
1 -1 4 2125.99 57.683 3
1 1 4 2013.81 60.0659 3
1 1 4 2097.37 57.7043 9
-1 1 -4 2063.65 58.65 9
2 -1 4 6535.17 169.074 9
-2 -1 -4 6024.34 163.834 9
2 -1 4 6079.76 167.564 3
2 1 4 6468.7 166.02 9
-2 1 -4 5911.87 167.226 9
-3 -1 -4 172.447 5.63416 16
-3 -1 -4 163.461 5.87846 4
-3 -1 -4 166.93 5.52178 12
3 -1 4 177.891 5.22833 10
-3 -1 -4 168.232 5.87592 18
-3 -1 -4 168.622 6.18907 8
3 -1 4 173.045 6.70864 12
-3 -1 -4 170.603 6.37601 5
3 -1 4 175.179 5.85705 13
-3 1 -4 175.624 5.41989 16
-3 1 -4 168.543 5.81679 12
-3 1 -4 163.413 5.85827 4
-3 1 -4 160.344 29.396 9
-3 1 -4 169.712 6.16955 8
-4 -1 -4 290.172 9.61346 8
-4 -1 -4 298.309 8.79706 12
-4 -1 -4 303.568 8.85772 15
4 -1 4 292.879 9.19042 13
4 -1 4 299.638 8.61563 10
-4 -1 -4 300.12 9.30345 4
-4 -1 -4 303.334 8.95521 18
-4 -1 -4 302.039 8.81868 16
-4 1 -4 309.547 9.29335 12
4 1 4 286.563 8.63734 10
-4 1 -4 295.517 9.28423 4
-4 1 -4 311.744 8.70073 16
4 1 4 297.792 9.16922 13
-4 1 -4 302.66 8.63548 15
-5 -1 -4 263.758 7.09394 16
5 -1 4 243.753 6.99387 10
-5 -1 -4 251.653 7.01771 15
-5 -1 -4 246.929 7.43039 4
5 -1 4 247.042 7.82773 13
5 -1 4 243.937 6.91121 7
-5 -1 -4 251.914 7.08116 18
5 1 4 241.335 7.04202 10
-5 1 -4 238.19 7.41908 4
-5 1 -4 250.036 7.42769 12
5 -2 -4 1382.23 35.5341 7
-5 -2 4 1326.37 35.7081 16
-5 -2 4 1403.28 35.5401 15
-5 -2 4 1408.23 35.8239 18
5 2 -4 1430.48 35.7405 10
-5 2 4 1428.44 35.9866 12
-4 -2 4 253.329 7.43527 15
-4 -2 4 252.695 7.75392 18
-4 -2 4 237.241 7.66356 11
4 -2 -4 247.381 7.37126 7
4 -2 -4 259.737 7.56376 10
-4 -2 4 252.272 7.69676 16
-4 2 4 257.568 8.17418 12
-4 2 4 274.092 7.53636 6
-4 2 4 255.977 7.79933 4
3 -2 -4 264.837 8.38579 12
-3 -2 4 262.117 7.88623 16
-3 -2 4 265.758 7.88817 4
-3 -2 4 248.751 7.7747 11
3 -2 -4 275.027 7.71869 7
-3 2 4 247.754 7.92721 4
-3 2 4 252.142 8.02241 18
-3 2 4 257.642 7.48901 6
2 -2 -4 674.806 18.4501 10
-2 2 4 708.321 30.5658 9
2 2 -4 717.25 29.908 3
-2 2 4 717.938 18.4978 6
1 2 -4 145.461 8.40828 3
-1 2 4 129.479 9.1916 9
-1 2 4 157.443 10.102 3
-1 2 4 146.939 12.0057 9
0 -2 -4 2486.56 70.4019 9
0 -2 4 2427.34 68.3829 3
0 2 4 2561.48 71.5583 3
0 2 -4 2484.62 67.0169 3
0 2 -4 2587.87 67.4661 9
0 2 4 2523.54 69.982 9
-1 -2 -4 5290.05 138.938 9
1 -2 4 4564.03 138.121 3
1 2 4 5408.1 143.874 3
-1 2 -4 5272.26 140.345 9
1 2 4 5646.23 138.341 9
-2 -2 -4 931.049 25.556 5
2 -2 4 953.801 24.7685 11
-2 -2 -4 973.765 24.9687 16
2 -2 4 953.391 25.0128 13
-2 -2 -4 976.522 25.1251 18
-2 -2 -4 959.321 25.5095 8
2 -2 4 835.395 36.1444 3
2 -2 4 952.638 25.0684 12
-2 2 -4 973.302 24.5083 10
2 2 4 926.452 41.3894 3
-2 2 -4 956.39 37.6976 9
-3 -2 -4 82.7863 3.2931 12
-3 -2 -4 79.27 3.45212 15
3 -2 4 83.0148 3.03717 10
-3 -2 -4 83.7193 3.56655 16
-3 -2 -4 82.5907 3.86627 4
-3 -2 -4 76.3067 6.27375 5
-3 -2 -4 77.1882 3.68424 18
3 -2 4 82.1218 2.92679 7
3 -2 4 79.6368 3.83397 13
-3 2 -4 88.2166 4.63596 12
-3 2 -4 83.7613 3.02753 10
-4 -2 -4 580.698 15.2837 12
4 -2 4 583.81 15.3899 7
4 -2 4 586.729 16.3302 12
-4 -2 -4 570.43 16.6252 8
-4 -2 -4 574.504 16.0228 18
4 -2 4 576.634 16.4704 13
-4 -2 -4 582.77 16.0498 4
-4 -2 -4 604.167 15.846 15
4 -2 4 568.718 15.4306 10
-4 -2 -4 592.675 15.9584 16
4 2 4 564.508 15.6585 10
-4 2 -4 577.228 16.3137 12
-4 2 -4 551.036 16.0547 4
5 -2 4 141.217 5.33866 13
-5 -2 -4 137.157 4.17725 16
-5 -2 -4 136.605 4.33084 4
-5 -2 -4 135.698 4.12906 15
5 -2 4 129.972 4.07965 7
-5 -2 -4 135.305 4.17898 18
-5 2 -4 131.611 4.35331 4
-5 2 -4 139.283 4.6122 12
5 2 4 135.535 4.14889 10
-5 -3 4 274.946 7.6615 16
-5 -3 4 279.061 7.76323 18
-5 -3 4 279.662 7.54514 15
5 -3 -4 292.757 7.66239 7
-5 3 4 276.927 7.92911 12
4 -3 -4 48.3093 2.25647 7
4 -3 -4 49.1144 2.22754 10
-4 -3 4 48.5068 2.14739 15
-4 -3 4 43.366 2.34825 18
-4 -3 4 42.5848 2.25736 16
-4 3 4 38.6236 2.23651 6
-4 3 4 41.2716 2.70774 12
3 -3 -4 907.809 23.4862 7
3 -3 -4 919.921 24.1125 12
-3 -3 4 905.544 23.4089 15
-3 -3 4 856.815 23.6664 11
-3 -3 4 899.898 23.9194 18
3 -3 -4 889.3 25.0121 13
-3 -3 4 907.766 23.9868 16
-3 3 4 892.038 23.3083 10
-3 3 4 897.831 23.4562 6
-3 3 4 895.739 24.3667 12
-2 -3 4 1089.65 29.0367 16
-2 -3 4 1101.45 28.9937 18
2 -3 -4 1105.81 30.0981 13
-2 -3 4 1078.08 29.7381 5
2 -3 -4 1142.17 28.5384 10
2 -3 -4 1149.18 29.201 17
-2 -3 4 1114.47 28.4795 15
-2 -3 4 1058.68 28.8006 11
2 -3 -4 1104.2 28.5547 7
-2 -3 4 1135.95 29.3464 17
-2 3 4 1088.31 29.4545 12
-2 3 4 1117.71 28.5003 6
-2 3 4 1109.26 28.6121 10
1 -3 -4 2346.81 61.8764 7
1 -3 -4 2335.12 62.1033 12
1 -3 -4 2390.44 62.3289 17
-1 3 4 2558.5 76.4479 3
-1 3 4 2466.38 74.5465 9
1 3 -4 2577.88 71.6307 3
-1 3 4 2455.93 80.7467 9
0 -3 -4 3397.47 105.773 3
0 -3 4 3468.22 99.5924 3
0 3 4 3915.3 102.003 9
0 3 -4 3389.13 95.8047 9
0 3 4 3560.21 97.6859 9
0 3 4 3549.16 102.054 3
0 3 -4 3295.77 95.8794 9
1 -3 4 142.259 5.66134 14
-1 -3 -4 135.885 5.65372 5
1 -3 4 151.91 5.01999 12
1 -3 4 151.042 4.94212 11
1 -3 4 142.78 15.3269 3
1 -3 4 148.471 5.88156 13
-1 -3 -4 143.653 4.66923 7
-1 3 -4 148.015 13.1327 9
1 3 4 165.493 17.4224 3
2 -3 4 1360.45 35.7816 13
2 -3 4 1336.67 34.6133 7
-2 -3 -4 1299.16 34.5799 12
-2 -3 -4 1551.25 35.525 16
-2 -3 -4 1370.45 34.9524 15
-2 -3 -4 1291.31 35.9583 5
2 -3 4 1347.15 35.0711 11
2 -3 4 1337.51 35.234 12
2 -3 4 1322.34 35.9419 14
2 -3 4 1398.97 35.2867 17
-2 -3 -4 1353.34 35.4662 18
-2 -3 -4 1388.77 35.8395 8
-2 3 -4 1373.15 34.8262 10
-2 3 -4 1205.22 37.0722 12
3 -3 4 2299.77 60.3943 7
3 -3 4 2374.39 61.8613 14
3 -3 4 2374.28 61.7528 13
-3 -3 -4 2331.38 61.2242 16
-3 -3 -4 2480.42 60.7969 15
-3 -3 -4 2335.06 61.9704 5
3 -3 4 2417.33 61.2495 12
-3 -3 -4 2382.42 61.3242 18
-3 -3 -4 2320.47 61.5116 8
-3 3 -4 2417.03 60.4553 10
-3 3 -4 2419.68 61.4801 12
-3 3 -4 2445.73 61.0101 4
4 -3 4 1280.51 33.131 12
4 -3 4 1226.12 34.273 13
-4 -3 -4 1231.09 33.4371 5
-4 3 -4 1309.77 32.8617 4
-4 3 -4 1237.66 32.2949 6
-4 3 -4 1273.48 33.4112 12
4 3 4 1272.55 32.683 10
-5 -3 -4 581.26 14.7581 18
-5 -3 -4 578.644 14.6569 15
-5 -3 -4 574.481 14.7337 16
5 -3 4 557.486 15.0496 12
-5 3 -4 525.109 16.105 12
5 3 4 581.381 14.6855 10
-5 4 4 15.5973 1.74053 12
-4 -4 4 460.024 13.0307 16
4 -4 -4 503.047 13.0362 7
-4 -4 4 487.453 13.0978 18
4 -4 -4 479.176 13.391 12
-4 -4 4 488.273 12.7579 15
-4 4 4 475.644 13.511 12
-4 4 4 481.457 12.9305 6
3 -4 -4 513.395 14.2159 12
-3 -4 4 491.217 14.028 16
3 -4 -4 490.646 13.6953 7
-3 -4 4 509.21 13.4326 15
-3 -4 4 494.785 14.8064 5
3 -4 -4 488.714 14.9992 13
-3 -4 4 509.765 13.9369 18
-3 4 4 508.085 13.5255 10
-3 4 4 494.692 14.4614 12
-3 4 4 504.102 13.6004 6
-2 -4 4 3045.35 80.9863 11
-2 -4 4 3196.93 81.1715 18
-2 -4 4 3118.82 80.5649 15
-2 -4 4 3220.13 81.3816 16
2 -4 -4 3227.02 81.3383 12
2 -4 -4 3105.54 82.3906 13
2 -4 -4 3213.81 80.9644 7
2 -4 -4 3223.22 81.5436 17
-2 -4 4 3296.6 82.2965 5
-2 -4 4 3257.48 81.5216 17
-2 4 4 3176.24 80.9216 10
-2 4 4 3318.79 80.7784 6
-2 4 4 3187.12 81.8572 12
-1 -4 4 380.652 11.2484 16
-1 -4 4 397.985 12.0708 5
1 -4 -4 394.855 11.4393 17
1 -4 -4 400.604 12.445 13
1 -4 -4 393.376 11.108 12
-1 -4 4 405.886 11.5795 17
1 -4 -4 389.455 12.0094 5
1 -4 -4 392.164 10.9791 7
-1 -4 4 381.219 11.1156 11
-1 4 4 393.048 10.7033 6
-1 4 4 388.739 10.95 10
0 -4 4 918.721 24.3877 17
0 -4 4 905.372 23.886 11
0 -4 4 988.565 25.1681 5
0 -4 -4 891.716 23.8016 12
0 -4 -4 907.301 23.7517 7
0 -4 -4 894.438 24.1652 17
0 -4 4 863.048 23.3802 12
0 -4 -4 925.114 24.8807 5
0 -4 4 940.99 25.3123 13
0 -4 4 875.149 23.9614 16
0 4 4 878.145 23.874 10
1 -4 4 161.571 5.28748 12
1 -4 4 162.186 5.36223 7
1 -4 4 168.017 5.56503 11
-1 -4 -4 165.72 5.83791 16
1 -4 4 170.341 5.80711 17
1 -4 4 164.421 7.00727 13
1 -4 4 169.883 6.4406 5
-1 -4 -4 157.573 5.72068 17
-1 -4 -4 161.261 5.20261 7
-1 4 -4 159.489 5.44268 10
2 -4 4 453.72 13.4385 5
2 -4 4 449.64 12.6416 17
-2 -4 -4 442.29 13.5701 5
2 -4 4 452.852 13.7451 13
2 -4 4 440.473 12.5437 11
2 -4 4 438.19 12.0987 7
2 -4 4 436.69 12.476 12
2 -4 4 425.152 13.5331 14
-2 -4 -4 417.048 12.1278 15
-2 -4 -4 446.677 12.795 16
-2 -4 -4 437.866 12.8725 18
-2 4 -4 428.341 12.1649 10
3 -4 4 2308.31 58.7802 12
-3 -4 -4 2305.88 58.2164 15
3 -4 4 2238.21 58.1766 7
-3 -4 -4 2487.22 59.1877 8
-3 -4 -4 2230.7 58.9487 16
-3 -4 -4 2277.54 59.8009 5
3 -4 4 2236.09 59.8346 13
-3 -4 -4 2244.76 58.9801 18
3 -4 4 2356.09 59.2623 5
-3 4 -4 2191.62 59.1424 12
-3 4 -4 2323.98 58.2062 10
-4 -4 -4 165.3 5.83588 5
-4 -4 -4 175.24 5.04301 15
4 -4 4 172.488 5.50812 12
-4 -4 -4 170.695 5.44794 18
4 -4 4 167.459 5.1136 7
-4 -4 -4 167.82 5.37996 16
4 -4 4 167.896 6.16926 13
-4 4 -4 176.755 5.89382 12
-4 4 -4 170.879 5.03077 6
4 4 4 169.484 5.37085 10
4 -5 -4 90.521 2.83718 7
-4 -5 4 86.0119 2.7938 18
-4 -5 4 85.0126 2.71643 16
-4 5 4 87.2987 2.83812 6
-4 5 4 84.0379 3.38892 12
-3 -5 4 179.01 5.53063 18
3 -5 -4 180.749 5.61763 7
3 -5 -4 184.186 6.56352 13
-3 -5 4 180.793 6.49441 5
3 -5 -4 186.348 5.94295 12
-3 -5 4 179.471 5.69182 16
-3 5 4 186.285 5.40208 10
-3 5 4 178.299 5.49838 6
-3 5 4 182.028 6.52872 12
2 -5 -4 710.133 20.4059 13
-2 -5 4 724.657 20.4028 5
-2 -5 4 685.928 19.3847 17
2 -5 -4 717.325 19.1074 7
2 -5 -4 707.484 19.3689 12
-2 -5 4 718.43 19.3787 16
-2 5 4 731.453 18.9153 6
-2 5 4 727.848 19.1168 10
1 -5 -4 681.696 18.2001 12
1 -5 -4 664.737 18.0074 7
-1 -5 4 666.946 18.0164 11
-1 -5 4 681.014 18.3221 16
-1 -5 4 678.309 18.6031 17
-1 -5 4 677.872 19.3274 5
1 -5 -4 672.143 19.0166 5
1 -5 -4 679.554 18.627 17
1 -5 -4 627.851 19.3553 13
-1 5 4 694.688 18.0835 10
-1 5 4 665.353 17.7358 6
0 -5 4 204.596 6.67835 11
0 -5 -4 221 7.78345 5
0 -5 4 201.766 6.85085 16
0 -5 -4 221.855 7.11118 16
0 -5 4 215.386 7.75302 5
0 -5 -4 222.784 6.62353 7
0 -5 4 213.486 6.94536 7
0 -5 4 225.505 7.30459 17
0 -5 4 220.826 8.10582 13
0 -5 -4 219.297 7.13644 17
0 5 4 206.336 6.77087 10
-1 -5 -4 1323.23 35.7793 5
1 -5 4 1320.07 34.5624 11
1 -5 4 1337.29 34.9839 17
1 -5 4 1303.7 36.0379 13
-1 -5 -4 1318.36 34.7301 17
1 -5 4 1346.79 35.659 5
1 -5 4 1350.89 34.1782 7
-1 -5 -4 1349.47 34.1904 7
-1 -5 -4 1343.33 34.9944 16
1 -5 4 1278.3 34.1228 12
-1 -5 -4 1338.89 34.8805 18
-1 5 -4 1319.47 34.3668 10
2 -5 4 293.881 8.29983 12
2 -5 4 277.121 8.06102 7
-2 -5 -4 279.835 9.51752 5
2 -5 4 274.511 9.70887 13
2 -5 4 292.191 8.66189 17
-2 -5 -4 276.785 8.63477 18
-2 -5 -4 274.588 8.7293 16
2 -5 4 273.144 9.06224 5
-2 5 -4 260.972 8.07515 10
3 -5 4 193.718 7.21091 13
-3 -5 -4 194.099 6.39889 16
3 -5 4 204.859 6.19729 12
-3 -5 -4 206.669 6.40952 18
3 -5 4 206.167 6.00108 7
-3 -5 -4 203.654 7.06633 5
-3 5 -4 196.888 5.86708 10
-3 5 -4 201.4 5.8772 6
4 -5 4 1533.77 38.9376 13
-4 -5 -4 1524.76 38.471 18
-4 -5 -4 1432.04 38.4696 16
4 -5 4 1542.21 38.2312 7
4 -5 4 1496.5 38.5178 12
-4 5 -4 1579.09 38.2717 6
3 -6 -4 927.689 23.0942 7
3 -6 -4 901.427 23.2252 12
3 -6 -4 878.836 23.141 16
-3 6 4 891.55 23.1929 6
-3 6 4 914.573 23.3577 2
-2 -6 4 206.134 6.99946 5
2 -6 -4 209.737 6.06452 7
-2 -6 4 197.587 6.09453 16
-2 -6 4 190.898 6.16535 17
2 -6 -4 210.432 6.19355 12
-2 6 4 215.347 6.16711 10
-2 6 4 209.176 5.96437 6
1 -6 -4 39.5807 2.07728 7
-1 -6 4 40.4108 2.89161 5
-1 -6 4 36.3091 2.54832 16
1 -6 -4 42.9052 3.22177 5
1 -6 -4 36.5142 2.25059 16
-1 -6 4 36.4424 2.30825 17
-1 6 4 41.3028 2.1481 10
-1 6 4 44.6204 2.38485 6
0 -6 -4 65.5782 3.64975 5
0 -6 -4 66.4343 2.7216 7
0 -6 -4 65.9972 3.17199 16
0 -6 -4 63.6653 3.04457 17
0 -6 4 60.7655 4.28604 17
0 -6 4 62.2046 3.00542 11
0 6 4 63.5054 2.93048 10
0 6 -4 63.8743 3.17823 10
1 -6 4 106.056 4.92036 13
-1 -6 -4 120.265 4.96328 5
1 -6 4 107.822 4.25231 17
1 -6 4 109.416 4.69599 5
-1 -6 -4 110.366 4.26354 16
1 6 4 113.925 4.37949 10
-1 6 -4 115.092 3.90279 10
2 -6 4 221.609 6.19452 12
2 -6 4 218.474 6.26579 7
2 -6 4 218.629 6.98965 5
-2 -6 -4 218.98 6.78714 16
2 -6 4 216.707 7.45011 13
-2 -6 -4 211.325 6.46314 18
-2 -6 -4 227.569 7.44185 5
2 -6 4 217.796 6.67511 17
-2 6 -4 224.078 6.39877 10
-2 6 -4 224.544 6.25416 6
-3 -6 -4 352.094 9.24597 16
3 -6 4 328.704 9.83118 13
-3 -6 -4 315.314 8.7196 18
-3 -6 -4 326.886 9.33709 5
3 -6 4 328.508 8.64321 12
-3 6 -4 326.016 8.55754 10
-2 7 4 3.6547 1.05405 2
-1 -7 4 64.2634 2.36482 17
-1 -7 4 64.0697 2.87265 5
1 -7 -4 59.6306 2.30023 16
-1 7 4 63.0775 2.30836 10
-1 7 4 61.619 3.14198 2
0 -7 4 711.517 18.7968 5
0 -7 -4 664.691 18.6767 16
0 -7 -4 715.52 18.6126 5
0 -7 4 714.99 18.404 17
0 7 4 684.825 18.3789 2
0 7 -4 704.605 18.1634 10
1 -7 4 330.14 9.33296 5
-1 -7 -4 331.771 9.06221 16
-1 -7 -4 333.478 9.47798 5
1 7 4 333.188 9.05176 10
-1 7 -4 335.15 8.91849 10
-2 -7 -4 167.126 5.67007 5
-5 0 5 163.358 5.04136 18
5 0 -5 155.735 4.68661 7
-5 0 5 158.485 4.96466 16
-5 0 5 156.475 4.64038 15
-5 0 5 153.115 4.97217 11
5 0 -5 153.815 4.96917 10
-4 0 5 1066.27 28.1198 4
-4 0 5 1060.04 27.8008 16
4 0 -5 1068.23 27.7301 10
-4 0 5 1067.12 27.8192 18
-4 0 5 1076.54 27.8499 12
-4 0 5 1039.51 27.402 15
4 0 -5 1055.69 27.285 7
-3 0 5 16.1101 1.90936 12
-3 0 5 19.2175 2.58857 6
-3 0 5 17.2661 1.68846 18
3 0 -5 12.3946 1.52492 10
-3 0 5 13.5619 1.5217 15
-3 0 5 15.7066 1.79921 4
-3 0 5 14.2458 1.41504 16
-2 0 5 1814.13 53.201 9
2 0 -5 1787.32 52.7813 3
0 0 5 285.992 10.7861 9
0 0 5 286.646 9.34361 3
0 0 -5 273.562 10.589 9
1 0 5 395.791 15.6903 9
-1 0 -5 380.771 14.874 9
2 0 5 694.028 28.4843 9
-2 0 -5 676.365 26.101 9
-3 0 -5 340.199 10.6823 8
-3 0 -5 360.39 9.97654 16
-3 0 -5 347.952 10.4268 18
-3 0 -5 362.289 10.4642 4
-3 0 -5 339.596 10.1903 12
3 0 5 351.974 9.82715 10
-4 0 -5 728.583 19.5932 12
-4 0 -5 725.675 19.2148 15
-4 0 -5 719.452 19.8427 4
-4 0 -5 741.756 19.1497 16
4 0 5 704.926 19.027 10
4 0 5 714.544 19.5853 13
-4 0 -5 693.468 19.9958 8
-5 0 -5 1105.01 28.1123 12
-5 0 -5 1085.36 27.7427 15
5 0 5 1087.23 28.3139 13
5 0 5 1044.97 27.9115 10
-5 0 -5 1068.58 28.3829 4
-5 0 -5 1117.92 27.8669 16
5 -1 -5 846.707 21.8724 7
5 -1 -5 843.569 22.1789 10
-5 -1 5 829.428 22.1444 16
-5 -1 5 849.673 21.8689 15
-5 -1 5 807.48 22.0092 11
-5 -1 5 873.877 22.2629 18
5 1 -5 855.284 22.156 10
-5 1 5 884.635 22.1825 18
5 1 -5 836.439 21.7356 7
-5 1 5 865.421 22.167 12
-5 1 5 832.453 22.1759 11
-4 -1 5 410.074 11.5097 18
-4 -1 5 403.856 11.7149 4
4 -1 -5 413.676 11.0633 7
-4 -1 5 396.162 11.4533 11
-4 -1 5 409.652 11.1707 15
-4 -1 5 413.207 11.4865 16
4 -1 -5 404.556 11.4322 10
-4 -1 5 403.605 10.9604 12
-4 1 5 397.536 11.6647 4
4 1 -5 396.376 11.4008 10
-4 1 5 410.717 11.4764 16
-4 1 5 400.814 11.2548 6
-4 1 5 418.359 11.5175 18
-4 1 5 418.389 11.8037 12
-4 1 5 394.006 10.9867 15
-3 -1 5 698.437 18.5846 12
-3 -1 5 738.772 19.0538 4
3 -1 -5 698.06 18.3924 7
3 -1 -5 703.132 18.7332 10
-3 -1 5 715.264 18.8819 16
-3 -1 5 713.06 18.8873 18
-3 -1 5 708.059 18.5727 15
-3 1 5 722.829 18.7583 16
-3 1 5 702.69 18.8037 18
-3 1 5 714.809 19.0637 4
-3 1 5 706.019 19.1176 12
-3 1 5 653.26 18.4261 15
-3 1 5 715.454 18.6419 6
-2 -1 5 2481.34 66.1519 9
2 -1 -5 2551.67 73.4061 3
-2 1 5 2424.73 72.9757 9
-2 1 5 2490.72 76.2654 9
1 -1 -5 3361.35 94.9152 3
-1 -1 5 3451.07 90.6802 9
1 -1 -5 3686.13 96.5763 9
-1 1 5 3320.97 94.5002 3
-1 1 5 3856.27 97.8673 9
1 1 -5 3573.01 91.9834 3
1 1 -5 3512.85 91.6041 9
0 -1 -5 4620.23 127.286 9
0 -1 -5 5055.67 128.047 3
1 -1 5 963.399 30.4206 3
1 -1 5 960.794 32.0809 9
-1 -1 -5 988.099 30.9416 9
1 1 5 1043.01 31.6732 9
-1 1 -5 1010.41 31.7806 9
1 1 5 1025.48 33.577 3
2 -1 5 2282.4 71.2502 3
-2 -1 -5 2282.19 68.4637 9
2 -1 5 2408.22 73.5368 9
2 1 5 2449.2 71.0377 9
-2 1 -5 2352.86 71.3887 9
-3 -1 -5 1153.53 30.9584 18
3 -1 5 1151.75 30.3511 10
-3 -1 -5 1150.6 30.7256 12
3 -1 5 1189.27 31.4627 12
-3 -1 -5 1180.92 30.8094 16
3 -1 5 1195.36 31.0277 13
-3 -1 -5 1174.17 31.557 8
-3 -1 -5 1215.35 31.6243 5
-3 -1 -5 1170.34 31.0909 4
-3 1 -5 1168.69 31.0774 12
-3 1 -5 1237.74 30.5512 16
-3 1 -5 1166.01 31.0831 4
-3 1 -5 1203.34 31.3924 8
3 1 5 1164.32 30.6518 10
-4 -1 -5 306.668 9.58352 4
-4 -1 -5 305.92 9.96681 8
4 -1 5 315.754 9.55992 13
4 -1 5 312.316 8.89909 10
-4 -1 -5 316.996 9.2548 18
-4 -1 -5 308.856 9.15956 12
-4 -1 -5 309.241 9.08015 16
-4 -1 -5 312.37 9.15841 15
-4 1 -5 309.483 9.60781 4
4 1 5 308.019 8.96846 10
-4 1 -5 322.265 8.96729 16
-4 1 -5 312.171 9.5438 12
4 1 5 313.934 9.49632 13
-4 1 -5 310.271 8.9479 15
5 -1 5 577.184 15.3451 7
5 -1 5 595.311 15.4164 10
-5 -1 -5 591.54 15.8805 4
-5 -1 -5 603.149 15.455 15
5 -1 5 587.616 16.0669 13
-5 -1 -5 591.665 15.4573 16
5 1 5 572.96 15.4879 10
-5 1 -5 584.725 15.903 4
-5 1 -5 587.414 15.8773 12
-5 -2 5 1532.35 39.4485 18
5 -2 -5 1556.61 39.2504 10
-5 -2 5 1461.5 39.3183 16
5 -2 -5 1557.72 39.1623 7
-5 -2 5 1527.78 39.1431 15
5 2 -5 1570.78 39.3681 10
-5 2 5 1591.07 39.5808 12
-4 -2 5 80.367 3.30024 16
-4 -2 5 84.6899 3.13823 15
4 -2 -5 79.2376 3.12783 7
-4 -2 5 83.8557 3.58425 11
-4 -2 5 82.8276 3.38606 18
4 -2 -5 82.883 3.29169 10
-4 2 5 84.2037 3.80021 12
-4 2 5 82.168 3.25644 6
-4 2 5 86.1087 3.83774 18
-3 -2 5 1024.58 25.6716 15
-3 -2 5 965.261 25.7285 11
-3 -2 5 975.769 25.9561 18
3 -2 -5 999.411 26.2686 12
-3 -2 5 859.634 27.4534 16
3 -2 -5 1028.84 25.7142 10
-3 2 5 1039.63 25.9247 18
-3 2 5 977.268 25.8543 4
-3 2 5 966.748 26.4688 12
2 -2 -5 3073.32 79.564 7
-2 -2 5 3109.19 80.218 18
2 -2 -5 3124.72 79.7135 10
-2 -2 5 3123.45 79.5912 15
-2 2 5 3352.34 95.2179 9
-2 2 5 3120.56 79.5744 6
-2 2 5 2958.65 79.5649 10
2 2 -5 3395.3 92.2167 3
-2 2 5 3198.21 80.4576 12
1 -2 -5 6160.29 172.275 3
-1 2 5 6170.18 170.065 3
-1 2 5 6826.17 174.344 9
-1 2 5 6488.59 171.867 9
0 -2 5 1856.74 51.3884 9
0 -2 5 1833.97 51.7121 3
0 -2 -5 1846.3 55.3092 9
0 -2 -5 1884.51 58.2446 3
0 2 -5 1747.67 51.1794 9
0 2 5 1895.92 55.9999 3
0 2 5 1980.14 55.337 9
0 2 -5 1899.1 50.983 3
-1 -2 -5 8343.36 242.162 9
1 -2 5 9929.42 244.352 9
1 2 5 9999.99 242.569 9
1 2 5 9096.45 246.96 3
2 -2 5 1423.78 36.3499 13
-2 -2 -5 1404.4 35.9406 12
-2 -2 -5 1428.76 36.9029 8
2 -2 5 1362.28 36.3357 12
2 -2 5 1392.61 36.0562 11
2 -2 5 1367.5 36.6118 14
-2 -2 -5 1361.2 36.9445 5
-2 -2 -5 1418.93 36.4221 18
2 -2 5 1405.82 35.6244 10
-2 -2 -5 1417.93 36.2889 16
-2 2 -5 1435.43 35.8496 10
-2 2 -5 1366.81 50.5871 9
-3 -2 -5 1285.42 34.3148 5
-3 -2 -5 1314.24 33.7332 18
3 -2 5 1297.52 33.8714 12
-3 -2 -5 1235.46 33.0985 12
-3 -2 -5 1288.42 33.558 16
-3 -2 -5 1262.75 34.1624 8
3 -2 5 1300.46 32.8594 10
3 -2 5 1302.65 32.7545 7
3 -2 5 1226.24 34.0082 14
3 -2 5 1300.26 33.7184 13
-3 2 -5 1292.98 32.7973 10
3 2 5 1235.75 33.3481 10
-3 2 -5 1305.67 33.8011 12
-3 2 -5 1266.3 33.5862 4
-4 -2 -5 134.635 5.40665 8
4 -2 5 134.677 4.33509 7
-4 -2 -5 134.875 4.92914 18
-4 -2 -5 136.894 4.39812 12
4 -2 5 137.363 5.38606 12
-4 -2 -5 137.565 4.78853 16
-4 -2 -5 135.335 5.02286 4
4 -2 5 138.252 4.3799 10
-4 -2 -5 143.066 4.82479 15
4 -2 5 136.927 5.36846 13
-4 2 -5 128.662 4.98571 4
-4 2 -5 131.274 5.13503 12
4 2 5 131.731 4.62232 10
-5 -2 -5 118.557 4.02466 4
-5 -2 -5 121.77 3.74902 16
-5 -2 -5 124.783 3.79024 15
5 -2 5 123.625 4.97666 13
5 -2 5 120.151 3.72859 7
-5 -2 -5 126.472 3.90796 18
5 2 5 122.301 3.78082 10
-5 2 -5 125.552 4.21913 12
-5 2 -5 118.446 3.99563 4
-5 -3 5 183.247 5.20512 16
5 -3 -5 181.472 5.33957 7
-5 -3 5 184.443 5.10478 15
-5 -3 5 184.963 5.31869 18
-5 3 5 180.225 5.44214 12
-4 -3 5 79.2538 3.19807 16
4 -3 -5 85.2632 3.85094 12
-4 -3 5 80.5774 3.29126 18
-4 -3 5 80.4513 3.02674 15
4 -3 -5 82.8613 3.16495 7
-4 3 5 88.4818 3.77758 12
-4 3 5 79.7842 3.20954 6
3 -3 -5 1175.72 29.8183 12
3 -3 -5 1115.06 29.0602 7
-3 -3 5 1132.39 29.4678 18
3 -3 -5 1137.57 29.0719 10
-3 -3 5 1138.73 28.9858 15
-3 -3 5 1105.93 29.3011 11
3 -3 -5 1065.79 30.4842 13
-3 -3 5 1103.18 29.464 16
-3 3 5 1108.39 29.0561 6
-3 3 5 1120.12 28.8813 10
-3 3 5 1136.31 29.9842 12
-2 -3 5 412.051 11.9569 11
-2 -3 5 412.723 12.819 5
-2 -3 5 424.901 11.5432 15
-2 -3 5 427.283 12.0317 18
2 -3 -5 416.429 12.0982 12
2 -3 -5 424.38 13.3759 13
2 -3 -5 432.558 11.63 10
-2 -3 5 444.947 12.4795 17
-2 -3 5 440.386 12.1394 16
2 -3 -5 431.35 11.6947 7
-2 3 5 428.579 12.5734 12
-2 3 5 425.695 11.6779 10
-2 3 5 438.564 11.6221 6
1 -3 -5 318.008 9.65713 17
-1 -3 5 328.272 9.92614 11
-1 -3 5 330.562 9.9161 17
1 -3 -5 371.307 12.6208 13
1 -3 -5 320.955 9.29633 7
-1 -3 5 327.555 10.4322 5
-1 3 5 329.886 19.4184 9
-1 3 5 320.482 9.13488 6
1 3 -5 348.143 16.6796 3
-1 3 5 335.992 26.8513 9
-1 3 5 333.549 9.32079 10
0 -3 5 3643.6 108.846 3
0 -3 -5 3719.96 114.126 3
0 3 -5 3910.97 103.565 3
0 3 5 3768.52 105.542 9
0 3 -5 3803.53 103.126 9
0 3 5 4035.32 108.901 9
0 3 -5 3600.08 100.96 9
1 -3 5 398.767 23.2157 3
1 -3 5 405.98 11.8388 13
1 -3 5 396.305 11.07 12
1 -3 5 389.431 11.344 17
1 -3 5 402.318 11.7873 14
-1 -3 -5 391.182 11.1352 16
1 -3 5 386.31 10.961 11
-1 -3 -5 401.181 11.8773 5
-1 -3 -5 396.097 10.7299 7
-1 3 -5 361.725 20.665 9
2 -3 5 274.769 8.50965 12
-2 -3 -5 263.591 7.951 12
-2 -3 -5 274.66 9.26834 5
2 -3 5 281.619 9.02902 13
-2 -3 -5 275.371 9.02189 8
2 -3 5 280.627 8.62767 17
2 -3 5 281.364 8.36381 11
2 -3 5 275.958 7.92314 7
-2 -3 -5 295.969 8.59951 16
2 -3 5 283.112 9.18055 14
-2 3 -5 275.947 8.07172 10
3 -3 5 263.525 7.59176 7
-3 -3 -5 261.677 8.69746 8
3 -3 5 266.045 8.83374 13
-3 -3 -5 270.261 8.48871 18
3 -3 5 262.761 8.36347 12
-3 -3 -5 278.851 8.40962 16
-3 -3 -5 264.919 7.93768 15
-3 -3 -5 264.659 9.06423 5
-3 -3 -5 245.036 7.44095 12
3 -3 5 278.33 9.17109 14
-3 3 -5 252.928 7.56135 10
-3 3 -5 253.51 8.56244 12
-3 3 -5 249.331 8.25433 4
-4 -3 -5 659.017 18.1865 16
-4 -3 -5 694.691 17.9844 15
4 -3 5 689.367 18.4529 12
4 -3 5 661.461 17.719 7
-4 -3 -5 689.16 18.8232 5
-4 -3 -5 659.069 18.3115 18
4 -3 5 668.062 19.0153 13
-4 3 -5 659.208 18.545 12
-4 3 -5 696.347 18.1664 4
-4 3 -5 663.312 17.6075 6
4 3 5 662.033 17.9211 10
5 -3 5 27.8996 2.40344 12
-5 -3 -5 38.3334 1.56186 18
-5 -3 -5 33.0154 1.39429 16
5 -3 5 32.0665 1.51086 7
-5 -3 -5 34.2537 1.55113 15
-5 3 -5 31.5121 1.79441 12
5 3 5 31.8959 1.43477 10
4 -4 -5 364.128 9.95166 7
4 -4 -5 378.134 10.4175 12
-4 -4 5 368.083 9.72533 15
-4 -4 5 354.19 9.9819 18
-4 -4 5 353.317 9.94748 16
-4 4 5 351.827 10.4311 12
-4 4 5 356.24 9.86992 6
-3 -4 5 687.492 18.47 18
3 -4 -5 678.23 18.3416 7
-3 -4 5 677.09 19.3723 5
3 -4 -5 671.448 19.5216 13
-3 -4 5 670.741 18.5505 16
-3 -4 5 690.486 18.0324 15
3 -4 -5 688.465 18.8123 12
-3 4 5 702.453 18.1309 10
-3 4 5 686.627 19.0736 12
-3 4 5 711.248 18.294 6
2 -4 -5 804.178 21.5013 12
-2 -4 5 811.384 21.7028 17
2 -4 -5 814.31 21.1442 7
-2 -4 5 799.507 21.277 11
2 -4 -5 795.53 22.5796 13
-2 -4 5 801.142 21.2617 18
-2 -4 5 781.909 21.4112 16
-2 -4 5 781.735 22.2592 5
-2 -4 5 770.693 20.7176 15
-2 4 5 824.949 20.9668 6
-2 4 5 771.898 21.9625 12
-2 4 5 807.74 21.1036 10
-1 -4 5 1038.4 27.7968 5
-1 -4 5 921.397 25.2644 16
1 -4 -5 924.95 26.0129 5
-1 -4 5 969.408 25.7163 17
-1 -4 5 939.163 25.1773 11
1 -4 -5 914.797 26.7985 13
-1 4 5 968.023 25.0477 10
-1 4 5 975.344 24.7735 6
0 -4 5 627.455 17.2908 5
0 -4 5 591.947 17.4041 13
0 -4 -5 580.139 16.0259 12
0 -4 -5 576.908 15.8863 7
0 -4 5 602.011 16.5536 17
0 -4 5 585.049 17.2619 14
0 -4 -5 597.187 17.0087 5
0 -4 5 577.529 15.5536 12
0 -4 -5 600.874 16.3806 17
0 -4 5 583.56 16.0778 11
0 4 5 596.361 16.0442 10
1 -4 5 621.509 16.3339 7
-1 -4 -5 612.625 16.7723 17
1 -4 5 633.635 17.6228 11
-1 -4 -5 599.075 16.3789 7
-1 -4 -5 625.167 16.8531 16
-1 -4 -5 580.387 18.1364 5
-1 4 -5 588.199 16.4285 10
2 -4 5 366.003 10.8625 12
2 -4 5 374.622 12.0877 13
-2 -4 -5 369.665 11.9571 5
2 -4 5 381.99 11.8037 5
2 -4 5 366.516 11.9545 14
2 -4 5 367.238 10.9251 11
-2 -4 -5 355.046 10.5319 15
-2 -4 -5 381.544 11.333 18
2 -4 5 388.983 11.0712 17
-2 -4 -5 379.585 11.4551 8
2 -4 5 375.778 10.4883 7
-2 -4 -5 379.327 11.1859 16
-2 4 -5 381.752 10.628 10
-3 -4 -5 862.553 23.4225 18
3 -4 5 856.473 23.2123 12
-3 -4 -5 870.118 24.1869 5
-3 -4 -5 923.343 23.6062 8
3 -4 5 855.504 22.6111 7
3 -4 5 854.441 24.2638 13
-3 -4 -5 838.007 22.6356 15
3 -4 5 887.739 23.772 5
-3 -4 -5 863.574 23.3877 16
-3 4 -5 843.224 23.6188 12
-3 4 -5 853.679 22.5958 10
4 -4 5 391.693 10.9939 12
-4 -4 -5 393.225 10.5316 15
-4 -4 -5 392.142 10.9773 18
4 -4 5 390.783 10.5727 7
-4 -4 -5 390.756 10.9108 16
-4 -4 -5 386.25 11.3199 5
4 -4 5 383.2 11.6818 13
-4 4 -5 399.245 11.3357 12
4 4 5 400.86 10.7511 10
-4 4 -5 400.112 10.4999 6
4 -5 -5 43.2964 2.004 12
-4 -5 5 40.3171 1.68864 16
4 -5 -5 47.47 2.16256 7
-4 -5 5 42.0857 1.88941 18
-4 5 5 46.0028 2.41806 12
-3 -5 5 598.883 16.1758 16
3 -5 -5 601.15 16.1266 7
3 -5 -5 606.579 16.4959 12
-3 -5 5 582.142 15.9672 18
-3 -5 5 593.064 16.9045 5
-3 5 5 617.391 16.8421 12
-3 5 5 613.724 16.0695 6
-3 5 5 629.741 15.8729 10
2 -5 -5 186.929 5.96962 7
2 -5 -5 186.906 7.12637 13
-2 -5 5 198.784 6.23415 16
-2 -5 5 191.222 7.10544 5
2 -5 -5 188.557 6.24432 12
-2 -5 5 193.131 6.34595 17
-2 5 5 189.324 5.96113 10
-2 5 5 184.455 5.77514 6
-1 -5 5 54.1003 2.81094 11
1 -5 -5 59.086 2.71478 7
-1 -5 5 49.4266 3.02691 16
-1 -5 5 56.5933 3.52803 5
1 -5 -5 55.9996 3.87015 5
-1 -5 5 52.544 2.94294 17
1 -5 -5 58.6211 2.81355 12
1 -5 -5 59.5476 3.04577 17
-1 5 5 55.432 2.60785 6
-1 5 5 57.7195 2.67865 10
0 -5 5 1051.4 27.9979 17
0 -5 5 1044.06 27.3839 11
0 -5 -5 1060.79 27.87 16
0 -5 -5 1027.62 27.8078 17
0 -5 5 1082.26 28.7406 5
0 -5 5 1050.22 28.8382 13
0 -5 -5 997.872 27.6829 18
0 -5 -5 1052.11 28.5538 5
0 -5 -5 1057.2 27.2599 7
0 5 5 1022.69 27.4156 10
-1 -5 -5 67.0735 3.89685 5
-1 -5 -5 59.1405 3.12424 16
-1 -5 -5 64.3413 3.23819 17
1 -5 5 63.444 3.7123 5
1 -5 5 75.6415 4.40802 13
-1 -5 -5 60.1921 3.3436 18
-1 -5 -5 61.5348 2.66226 7
1 -5 5 60.8884 3.01629 11
1 -5 5 66.6816 3.23675 17
1 -5 5 62.7314 3.17171 7
1 5 5 63.5258 3.45698 10
-1 5 -5 55.9779 2.87409 10
-2 -5 -5 671.643 18.8959 5
2 -5 5 648.026 17.1917 7
2 -5 5 647.022 19.0262 13
2 -5 5 649.773 17.7834 17
-2 -5 -5 651.061 18.0186 16
2 -5 5 660.504 17.4631 12
2 -5 5 645.607 18.4184 5
-2 -5 -5 635.969 17.8921 18
-2 5 -5 620.705 17.2962 10
-3 -5 -5 239.054 7.17433 18
3 -5 5 231.08 8.01001 13
3 -5 5 231.712 7.93526 5
3 -5 5 228.095 6.91737 12
-3 -5 -5 227.314 7.15577 16
3 -5 5 234.932 6.69202 7
-3 -5 -5 232.949 7.79362 5
-3 5 -5 232.867 6.61269 6
-3 5 -5 230.112 6.61147 10
4 -5 5 26.7379 2.0455 13
-4 -5 -5 25.806 1.24755 16
4 -5 5 25.8961 1.39117 12
-4 -5 -5 26.8874 1.34171 18
-4 5 -5 24.7154 1.46736 6
3 -6 -5 337.811 9.12094 7
3 -6 -5 308.597 8.65662 16
-3 6 5 319.656 8.87075 6
-3 6 5 319.886 8.87506 2
-2 -6 5 103.697 4.41436 5
-2 -6 5 108.573 3.82284 17
2 -6 -5 108.393 3.60883 7
-2 6 5 106.243 3.62664 10
-2 6 5 116.526 3.56643 6
-1 -6 5 122.391 5.19418 11
-1 -6 5 115.037 4.89268 5
-1 -6 5 119.355 4.31839 17
1 -6 -5 113.33 5.01572 5
1 -6 -5 113.914 3.88908 7
1 -6 -5 116.568 4.25325 16
-1 6 5 111.954 4.00498 6
-1 6 5 109.835 4.03039 10
0 -6 -5 957.702 26.3894 5
0 -6 -5 1007.12 25.2803 7
0 -6 5 936.951 25.4305 11
0 -6 -5 985.994 25.9029 16
0 -6 5 985.492 26.6025 5
0 -6 5 975.862 25.9723 17
0 6 5 968.701 25.6168 10
0 6 -5 975.126 25.4597 10
-1 -6 -5 834.036 22.5504 5
1 -6 5 783.374 22.5005 13
1 -6 5 796.28 22.277 5
-1 -6 -5 833.263 21.8887 16
1 -6 5 797.717 21.7815 17
1 6 5 802.908 21.5479 10
-1 6 -5 844.099 21.3412 10
1 6 5 806.367 21.8058 2
2 -6 5 657.312 17.2208 17
-2 -6 -5 637.157 17.0316 18
2 -6 5 640.729 17.5304 5
-2 -6 -5 656.454 18.0191 5
2 -6 5 642.185 16.5951 12
2 -6 5 635.059 18.0239 13
-2 -6 -5 661.706 17.4086 16
-2 6 -5 637.075 16.9154 10
-2 6 -5 628.116 16.7531 6
-3 -6 -5 674.037 18.0948 16
-3 -6 -5 715.788 18.4972 5
3 -6 5 713.85 18.609 13
-3 -6 -5 650.714 17.8877 18
-3 6 -5 741.8 17.909 6
-1 -7 5 33.4965 1.63694 17
1 -7 -5 31.5558 1.58751 16
-1 -7 5 31.5132 2.97465 5
-1 7 5 33.3796 2.04247 10
-1 7 5 36.8489 1.88191 2
0 -7 5 107.885 3.94052 5
0 -7 5 111.319 3.60663 17
0 -7 -5 107.867 4.02423 5
0 7 5 107.38 3.77758 2
0 7 5 110.973 3.612 10
0 7 -5 103.712 3.53302 10
1 -7 5 231.39 6.69848 5
-1 -7 -5 228.935 6.72708 5
1 -7 5 228.121 6.44737 17
-1 -7 -5 226.705 6.40638 16
1 7 5 217.471 6.35641 10
-1 7 -5 230.823 6.25814 10
-5 0 6 11.4501 1.46411 11
-5 0 6 7.08073 1.0086 16
-5 0 6 7.02595 1.33954 18
5 0 -6 8.50063 1.35467 7
-5 0 6 7.63711 1.21148 15
5 0 -6 8.8412 1.2479 10
-4 0 6 1719.55 44.9163 15
4 0 -6 1788.78 44.8226 7
-4 0 6 1785.53 45.3428 16
-4 0 6 1760.46 45.2885 12
4 0 -6 1782.43 45.3101 10
-4 0 6 1759.75 45.3849 18
-4 0 6 1759.78 45.6245 4
-3 0 6 698.867 18.2363 16
-3 0 6 700.824 18.3992 12
-3 0 6 685.96 18.1779 6
-3 0 6 691.535 18.5027 4
-3 0 6 674.897 18.2648 18
-3 0 6 683.016 17.9704 15
3 0 -6 670.89 18.312 10
2 0 -6 4927.63 130.927 3
-2 0 6 5028.32 132.736 9
-2 0 6 4732.61 130.971 9
-1 0 6 -0.0785 2.06867 9
1 0 -6 0.85557 2.36104 9
-1 0 -6 360.908 15.0115 9
1 0 6 364.793 15.6953 9
-2 0 -6 3467.4 100.252 9
2 0 6 3604.35 102.983 9
-3 0 -6 2350.57 60.1289 8
3 0 6 2354.3 59.1251 10
-3 0 -6 2331.28 59.8065 4
-3 0 -6 2368.09 59.1893 16
-3 0 -6 2233.25 59.5129 12
-4 0 -6 140.919 5.43616 4
4 0 6 146.122 5.28597 13
-4 0 -6 139.138 5.56413 8
4 0 6 143.429 4.71159 10
-4 0 -6 150.01 4.98891 15
-4 0 -6 149.348 4.79815 16
-4 0 -6 146.055 5.21828 12
-5 0 -6 87.811 3.18238 12
5 0 6 82.2291 2.91831 10
-5 0 -6 84.4892 3.37188 4
5 0 6 89.1262 3.57259 13
-5 0 -6 84.7671 2.91354 15
-5 -1 6 244.873 7.01968 16
-5 -1 6 225.904 6.98556 11
5 -1 -6 240.554 7.07038 10
-5 -1 6 246.827 7.13009 18
-5 -1 6 248.228 6.78878 15
5 -1 -6 233.937 6.77393 7
-5 1 6 244.765 7.00848 12
5 1 -6 241.17 7.07001 10
-5 1 6 259.655 7.20017 18
-5 1 6 239.308 7.07336 11
-4 -1 6 31.501 1.88711 16
4 -1 -6 29.4894 1.99764 10
-4 -1 6 29.1721 1.78405 15
-4 -1 6 29.7231 2.25574 11
4 -1 -6 28.5647 1.81353 7
-4 -1 6 31.8406 2.06228 18
-4 1 6 30.1947 1.87415 16
-4 1 6 31.5875 2.25861 12
-4 1 6 28.1798 2.22968 6
-4 1 6 30.7428 2.16113 18
4 1 -6 33.4043 2.54249 10
-4 1 6 28.9823 2.01135 15
-3 -1 6 1740.23 45.1348 15
-3 -1 6 1835.21 45.5103 11
-3 -1 6 1783 45.1341 12
-3 -1 6 1792.07 45.6271 4
-3 -1 6 1752.71 45.4516 18
-3 -1 6 1735.03 45.4063 16
3 -1 -6 1771.56 45.0142 7
3 -1 -6 1800.32 45.3925 10
-3 1 6 1754.92 45.2372 6
-3 1 6 1785.49 45.7795 12
-3 1 6 1765.99 45.4528 18
-3 1 6 1756.97 45.3419 16
-3 1 6 1805.85 45.6315 4
-3 1 6 1764.86 45.0358 15
-2 -1 6 3710.73 96.1759 9
2 -1 -6 3783.91 103.83 3
-2 -1 6 3679.17 95.8737 9
-2 1 6 3582.52 103.408 9
2 1 -6 3574.64 99.6167 3
1 -1 -6 8234.78 221.685 9
-1 1 6 8788.52 222.121 9
0 -1 6 331.623 13.0168 9
0 -1 -6 323.421 14.5506 9
0 -1 -6 363.683 14.7666 3
0 1 -6 342.947 12.6391 9
0 1 6 341.086 14.1221 9
0 1 6 335.713 13.4815 3
1 -1 6 2849.95 78.8905 3
-1 -1 -6 2940.85 80.5314 9
1 1 6 2988.37 81.1076 9
1 1 6 2910.43 82.826 3
-1 1 -6 2847.6 80.5878 9
-2 -1 -6 2214.44 65.8561 9
2 -1 6 2048.75 67.1448 3
-2 1 -6 2226.31 68.2553 9
2 1 6 2099.41 71.1136 3
2 1 6 2285.56 68.5567 9
3 -1 6 357.239 10.9079 12
-3 -1 -6 352.878 10.5415 4
-3 -1 -6 354.813 10.186 16
3 -1 6 364.989 10.4916 10
-3 -1 -6 381.969 11.1395 12
3 -1 6 322.996 10.7661 13
-3 -1 -6 358.828 10.4592 18
-3 -1 -6 363.142 10.9782 5
-3 1 -6 346.953 10.6591 8
-3 1 -6 297.837 12.1401 4
3 1 6 362.064 10.0642 10
4 -1 6 516.062 13.721 10
-4 -1 -6 517.735 14.0673 12
4 -1 6 506.716 14.4004 13
-4 -1 -6 520.518 14.084 18
-4 -1 -6 510.958 14.4702 4
-4 -1 -6 512.203 14.009 15
-4 -1 -6 513.83 13.8947 16
4 -1 6 496.362 14.8047 12
-4 -1 -6 489.527 14.8478 8
4 1 6 489.35 14.2975 13
-4 1 -6 505.494 13.7436 15
-4 1 -6 497.72 14.4888 4
-4 1 -6 499.543 14.3747 12
4 1 6 497.99 13.7935 10
-4 1 -6 507.612 13.6959 16
-5 -1 -6 141.02 4.23335 15
5 -1 6 138.606 4.11478 10
5 -1 6 136.472 4.10892 7
5 -1 6 135.833 4.81454 13
-5 -1 -6 141.028 4.18796 16
-5 -1 -6 133.738 4.55787 4
-5 1 -6 139.537 4.63892 4
5 1 6 137.442 4.23541 10
-5 1 -6 139.585 4.59429 12
-5 -2 6 34.6026 1.65247 16
5 -2 -6 35.4645 1.70534 10
-5 -2 6 37.9921 1.86509 18
-5 -2 6 35.8642 1.62463 15
5 -2 -6 35.5879 1.82445 7
5 2 -6 38.1746 2.68886 10
-5 2 6 36.5862 1.96886 12
4 -2 -6 29.8126 1.88351 7
-4 -2 6 28.5977 1.85532 16
-4 -2 6 30.7139 1.80543 15
-4 -2 6 27.1494 2.21097 11
-4 -2 6 30.1329 1.94236 18
-4 2 6 26.398 1.97117 6
-4 2 6 35.9337 2.43931 12
-4 2 6 27.9051 2.49699 18
3 -2 -6 301.87 8.8837 10
3 -2 -6 311.721 8.78719 7
3 -2 -6 305.311 9.627 12
-3 -2 6 313.719 8.72427 15
-3 -2 6 324.59 9.12452 18
-3 -2 6 309.287 9.10155 16
-3 2 6 307.98 9.16445 18
-3 2 6 297.36 8.77728 6
-3 2 6 310.594 9.47966 12
-2 -2 6 2814.18 74.3992 18
2 -2 -6 3005.95 74.2871 10
-2 -2 6 2863.99 74.3247 11
2 -2 -6 2813.93 74.0691 7
-2 -2 6 2864.77 74.0461 15
-2 2 6 2951.04 74.0993 6
-2 2 6 2874.81 74.1178 10
2 2 -6 3189.58 85.6119 3
-2 2 6 3083.72 90.304 9
1 -2 -6 1059.39 38.8074 3
1 2 -6 1126.79 30.5919 3
-1 2 6 1093.28 36.6772 3
-1 2 6 1081.76 36.8156 9
-1 2 6 1038.09 38.7219 9
0 -2 6 1423.37 41.7357 9
0 -2 -6 1386.85 45.8876 9
0 -2 -6 1445.06 48.0976 3
0 -2 6 1435.01 40.3655 3
0 2 -6 1441.31 41.6235 9
0 2 6 1568.92 45.9129 9
1 -2 6 1868.95 54.0633 3
-1 -2 -6 1790.25 56.5056 9
1 -2 6 1808.35 56.4474 9
1 2 6 1842.99 59.4144 3
1 2 6 1838.91 55.4905 9
-1 2 -6 1894.78 56.0768 9
2 -2 6 2259.06 57.9719 13
2 -2 6 2282.1 57.6984 11
2 -2 6 2293.75 58.3085 14
-2 -2 -6 2253.5 58.069 18
-2 -2 -6 2300.68 57.9459 16
2 -2 6 2248.43 73.5226 3
2 -2 6 2257.22 57.225 10
-2 -2 -6 2325.15 58.6773 8
-2 -2 -6 2233.71 57.6221 12
-2 -2 -6 2194.36 58.5969 5
2 -2 6 2246.54 58.0323 12
-2 2 -6 2370.67 74.4999 9
-2 2 -6 2256.29 57.4845 10
-2 2 -6 2255.39 58.3025 12
-2 2 -6 2224.03 58.004 4
-3 -2 -6 512.532 15.0849 5
3 -2 6 508.839 14.512 13
3 -2 6 515.724 14.6821 12
-3 -2 -6 521.498 14.3504 16
-3 -2 -6 491.708 13.9036 12
3 -2 6 507.582 15.1219 14
3 -2 6 510.191 13.6018 10
3 -2 6 509.371 13.5326 7
-3 -2 -6 515.964 14.519 18
-3 -2 -6 509.655 15.0293 8
-3 -2 -6 525.393 14.4523 4
-3 2 -6 516.812 14.5952 12
3 2 6 492.748 14.119 10
-3 2 -6 506.421 13.616 10
-3 2 -6 483.789 14.3783 4
-4 -2 -6 2869.42 72.233 4
4 -2 6 2779.66 72.6129 13
-4 -2 -6 2811.9 72.9369 8
4 -2 6 2962.41 72.5448 12
-4 -2 -6 2845.03 71.571 12
4 -2 6 2795.75 71.495 7
-4 -2 -6 2856.78 72.0318 16
-4 -2 -6 2749.05 72.1553 18
-4 -2 -6 2955.2 72.0316 15
4 -2 6 2827.12 71.4775 10
4 2 6 2719.54 71.8124 10
-4 2 -6 2787.73 72.4711 12
-4 2 -6 2862.76 72.335 4
-5 -2 -6 100.192 3.17218 15
-5 -2 -6 102.543 3.55278 16
-5 -2 -6 101.159 3.29809 18
-5 -2 -6 95.7734 3.35469 4
5 -2 6 96.7402 4.03827 13
5 -2 6 99.0378 3.10303 7
-5 2 -6 97.8381 3.39784 4
5 2 6 98.6334 3.14404 10
-5 2 -6 98.55 3.5664 12
5 -3 -6 893.538 22.6309 7
-5 -3 6 902.529 22.8747 16
-5 -3 6 883.42 22.6136 15
-5 -3 6 865.53 22.8126 18
-5 3 6 888.093 22.9228 12
-4 -3 6 175.857 6.15287 16
4 -3 -6 185.338 5.48819 10
-4 -3 6 179.572 6.00694 11
-4 -3 6 175.485 6.35084 15
4 -3 -6 183.754 6.28514 12
-4 3 6 183.933 7.30087 12
3 -3 -6 471.693 13.1834 7
3 -3 -6 548.601 14.0543 12
-3 -3 6 486.296 13.5523 16
-3 -3 6 468.487 13.4609 11
3 -3 -6 485.844 13.1998 10
-3 -3 6 487.04 13.0947 15
-3 -3 6 483.73 13.4901 18
-3 3 6 461.804 13.9475 12
-3 3 6 472.942 12.9538 10
-3 3 6 476.201 13.2176 6
-2 -3 6 2055.16 51.8358 15
2 -3 -6 2050.3 52.0255 7
-2 -3 6 2016.11 52.381 16
2 -3 -6 1997.77 53.4037 13
-2 -3 6 2139.64 52.7762 17
2 -3 -6 2038.18 52.5046 12
-2 -3 6 1991.32 53.1045 5
-2 -3 6 2086.3 52.2975 18
2 -3 -6 2096.23 51.9578 10
-2 -3 6 2052.21 52.2702 11
-2 3 6 2042.64 52.0152 10
-2 3 6 1994.26 52.7783 12
-2 3 6 2023.79 51.9153 6
-1 -3 6 1297.79 33.5067 11
1 -3 -6 1246.64 33.2221 7
1 -3 -6 1232.44 33.6424 17
1 -3 -6 1269.38 33.5493 12
-1 -3 6 1305.91 34.3966 5
1 -3 -6 1299.87 34.5949 13
-1 -3 6 1323.59 33.9183 17
-1 3 6 1342.49 47.1403 9
-1 3 6 1320.5 33.3029 10
-1 3 6 1313.59 33.1215 6
0 -3 -6 1232.21 33.7501 7
0 -3 6 1294.73 42.5085 3
0 -3 6 1372.49 34.4974 17
0 -3 6 1325.71 34.9187 5
0 -3 -6 1229.47 33.976 12
0 -3 -6 1385.79 46.9746 9
0 -3 6 1278.7 34.0211 11
0 -3 6 1293.07 34.8209 14
0 3 -6 1324.47 39.891 9
0 3 6 1365.66 48.627 3
0 3 6 1401.69 48.1204 9
-1 -3 -6 1309.72 34.6418 7
1 -3 6 1364.67 35.046 12
1 -3 6 1346.37 35.6965 13
1 -3 6 1276.8 48.0758 3
1 -3 6 1400.24 35.8332 14
1 -3 6 1403.98 35.3913 17
-1 -3 -6 1305.88 35.0994 16
-1 -3 -6 1312.06 35.8287 5
1 -3 6 1369.21 34.9548 11
-1 3 -6 1335.73 46.9443 9
-1 3 -6 1481.09 36.3158 10
-2 -3 -6 844.483 22.672 16
-2 -3 -6 866.6 23.2996 8
2 -3 6 850.641 21.9692 7
2 -3 6 859.317 22.6426 17
2 -3 6 837.403 23.3699 13
2 -3 6 859.9 22.4393 11
2 -3 6 842.602 23.2547 14
2 -3 6 859.332 22.8031 12
-2 -3 -6 829.602 23.1085 18
-2 -3 -6 847.482 22.1434 12
-2 -3 -6 802.421 23.8002 5
-2 3 -6 821.591 22.1578 10
-3 -3 -6 1476.67 38.0123 15
-3 -3 -6 1433.8 38.5327 18
-3 -3 -6 1465.97 38.9604 8
3 -3 6 1514.59 38.5403 12
3 -3 6 1489.88 37.6073 7
-3 -3 -6 1445.53 39.2713 5
-3 -3 -6 1461.08 37.5014 12
3 -3 6 1487.72 39.1026 14
3 -3 6 1452.73 38.9609 13
-3 -3 -6 1478.84 38.4454 16
-3 3 -6 1481.45 38.6662 12
-3 3 -6 1462.93 38.2103 4
3 3 6 1422.93 38.1657 10
-3 3 -6 1476.2 37.6541 10
-4 -3 -6 480.902 13.2936 16
4 -3 6 483.532 14.1453 13
-4 -3 -6 481.536 13.8378 8
4 -3 6 491.452 13.5736 12
4 -3 6 474.324 12.8449 7
-4 -3 -6 491.293 13.115 15
-4 -3 -6 486.954 13.4733 18
-4 3 -6 469.86 13.2247 4
-4 3 -6 469.503 12.7469 6
4 3 6 476.285 13.0697 10
-4 3 -6 463.182 13.6339 12
-5 -3 -6 436.014 11.1082 15
-5 -3 -6 412.432 11.0717 16
5 -3 6 438.422 11.1061 7
-5 -3 -6 427.303 11.1471 18
-5 3 -6 426.442 11.4842 12
5 3 6 425.356 11.1292 10
4 -4 -6 168.826 5.03913 7
-4 -4 6 167.722 5.08881 18
4 -4 -6 162.673 5.42842 12
-4 -4 6 164.607 4.81465 15
-4 -4 6 164.836 4.99284 16
-4 4 6 163.074 4.98846 6
-4 4 6 161.099 5.48165 12
3 -4 -6 121.233 5.66433 13
-3 -4 6 110.883 4.15888 16
-3 -4 6 114.81 3.78837 15
3 -4 -6 111.063 4.05627 7
3 -4 -6 110.016 4.45422 12
-3 -4 6 116.894 4.38467 11
-3 -4 6 111.064 4.07461 18
-3 4 6 120.83 4.77587 12
-3 4 6 112.593 3.81254 10
-3 4 6 110.34 3.94615 6
-2 -4 6 407.441 11.5898 16
-2 -4 6 383.332 10.8896 15
-2 -4 6 387.622 11.29 18
-2 -4 6 416.04 11.9173 17
2 -4 -6 393.151 11.2305 7
2 -4 -6 384.354 12.5527 13
-2 -4 6 402.612 11.5002 11
2 -4 -6 416.02 11.7458 12
-2 -4 6 409.148 12.455 5
-2 4 6 422.349 11.3117 10
-2 4 6 409.578 11.1262 6
-2 4 6 388.064 12.1286 12
1 -4 -6 1227.01 34.4118 5
1 -4 -6 1318.08 33.8566 17
1 -4 -6 1256.64 33.2702 7
-1 -4 6 1379.28 36.1272 5
-1 -4 6 1300.2 33.9998 17
1 -4 -6 1274.74 33.5746 12
-1 4 6 1307.07 33.3562 10
-1 4 6 1241.2 33.2433 6
0 -4 6 924.237 24.3997 17
0 -4 -6 908.54 24.8247 5
0 -4 6 923.702 25.248 13
0 -4 6 884.694 23.3745 12
0 -4 6 932.809 25.4867 5
0 -4 6 894.203 25.0755 14
0 -4 -6 892.224 24.1749 17
0 -4 -6 855.742 23.7885 7
0 -4 6 896.74 23.8866 11
0 4 6 931.374 23.8795 10
-1 -4 -6 650.451 18.3229 17
-1 -4 -6 671.559 19.2719 5
-1 -4 -6 657.285 17.8025 7
1 -4 6 691.395 18.1759 11
1 -4 6 681.956 19.4455 14
1 -4 6 679.902 18.5445 17
1 -4 6 703.067 19.3589 5
1 -4 6 687.894 18.0286 12
-1 -4 -6 659.48 18.4232 16
1 -4 6 685.971 19.4843 13
1 4 6 641.689 18.3619 10
-1 4 -6 667.906 18.0939 10
2 -4 6 2703.81 73.2339 13
-2 -4 -6 2794.04 71.6447 15
-2 -4 -6 2964.56 72.7038 8
-2 -4 -6 2811.63 73.2947 5
-2 -4 -6 2687.94 72.3005 16
-2 -4 -6 2791.5 72.518 18
2 -4 6 2963.6 73.1613 5
2 -4 6 2858.22 71.5622 7
2 -4 6 2845.94 72.0706 12
2 -4 6 2669.55 73.1514 14
-2 -4 -6 2856.44 71.2932 12
2 -4 6 2999.14 72.2777 17
2 -4 6 2838.45 72.1161 11
-2 4 -6 2810.39 71.7499 10
3 -4 6 52.5131 2.77992 12
-3 -4 -6 56.5931 3.16388 8
-3 -4 -6 52.1291 3.468 5
3 -4 6 55.9845 3.59682 5
-3 -4 -6 56.9155 3.04813 18
3 -4 6 50.3704 3.55331 13
-3 -4 -6 51.8575 2.48733 15
3 -4 6 50.0937 2.48083 7
-3 4 -6 48.754 2.27304 10
-4 -4 -6 103.818 3.53266 16
-4 -4 -6 100.743 3.60656 18
4 -4 6 100.606 3.63856 12
-4 -4 -6 99.6811 3.2651 15
4 -4 6 102.705 4.3029 13
4 -4 6 98.499 3.3234 7
-4 4 -6 100.293 3.24799 6
4 4 6 102.491 3.45706 10
-4 4 -6 99.5732 4.04952 12
4 -5 -6 123.485 3.61367 7
4 -5 -6 122.012 3.88888 12
-4 5 6 117.156 4.05332 12
-4 5 6 125.47 3.64132 6
-3 -5 6 1370.1 35.6212 18
-3 -5 6 1410.53 35.7585 16
3 -5 -6 1397.92 35.7914 7
3 -5 -6 1397.38 36.2017 12
-3 -5 6 1346.89 36.4163 5
-3 5 6 1357.34 35.6987 6
-3 5 6 1430.25 36.3273 2
-3 5 6 1453.63 35.4239 10
-3 5 6 1393.82 36.3464 12
-2 -5 6 69.7998 3.87198 5
2 -5 -6 68.5393 3.16921 12
-2 -5 6 65.3175 3.16559 11
2 -5 -6 65.9061 2.91551 7
-2 -5 6 69.546 3.15806 16
-2 -5 6 67.9413 3.21042 17
-2 5 6 70.4397 2.92196 10
-2 5 6 69.5791 2.82152 6
1 -5 -6 396.118 11.7983 17
-1 -5 6 410.066 11.8949 17
-1 -5 6 391.614 11.3001 11
1 -5 -6 390.217 12.2028 5
1 -5 -6 397.677 11.2524 7
-1 -5 6 408.227 12.5275 5
1 -5 -6 403.586 11.5085 12
-1 5 6 398.551 11.0176 6
-1 5 6 404.392 11.3622 10
0 -5 -6 2448.71 61.8761 16
0 -5 6 2392.81 62.6811 5
0 -5 -6 2278.58 61.7093 17
0 -5 -6 2440.28 61.2415 7
0 -5 -6 2519.68 62.6205 5
0 -5 6 2393.25 61.3973 11
0 -5 6 2361.98 61.9623 17
0 -5 6 2369.39 62.7457 13
0 5 6 2470.24 61.5091 10
1 -5 6 210.746 6.89823 17
1 -5 6 195.642 6.0577 12
1 -5 6 203.297 6.56001 11
1 -5 6 211.748 7.57818 5
-1 -5 -6 194.963 6.7995 16
-1 -5 -6 207.054 7.55017 5
1 -5 6 205.512 7.88468 13
-1 -5 -6 204.008 6.19099 7
-1 -5 -6 198.551 6.68023 17
-1 -5 -6 207.716 6.93265 18
-1 5 -6 205.322 6.3968 10
1 5 6 203.469 6.71234 10
2 -5 6 154.222 5.82231 7
-2 -5 -6 154.95 5.63301 16
-2 -5 -6 157.507 5.63555 18
2 -5 6 156.683 6.54682 13
2 -5 6 157.171 5.18157 12
-2 -5 -6 166.032 6.48356 5
2 -5 6 161.73 6.17405 5
2 -5 6 167.485 5.57871 17
-2 5 -6 157.65 5.1362 10
2 5 6 161.62 5.89026 10
3 -5 6 595.371 16.7736 5
-3 -5 -6 616.373 17.2954 5
-3 -5 -6 616.345 16.6658 18
-3 -5 -6 602.403 16.6604 16
3 -5 6 625.439 16.0759 7
3 -5 6 605.835 17.5225 13
3 -5 6 618.465 16.4152 12
3 5 6 623.895 16.4916 10
-3 5 -6 629.543 16.1102 6
-3 5 -6 610.074 16.1101 10
-4 -5 -6 22.8472 1.16171 16
-4 -5 -6 24.3503 1.24632 18
4 -5 6 27.6504 1.35104 12
4 -5 6 23.1063 1.9224 13
3 -6 -6 1027.78 25.2587 7
3 -6 -6 981.311 25.3389 16
-3 6 6 985.758 25.1778 6
-3 6 6 967.71 25.4222 2
2 -6 -6 152.578 4.53176 7
-2 -6 6 138.672 4.65918 17
-2 -6 6 148.433 5.37043 5
-2 6 6 147.826 4.56365 10
-2 6 6 143.97 4.44057 6
1 -6 -6 247.008 7.04472 7
-1 -6 6 231.346 7.06543 11
-1 -6 6 250.364 8.18044 5
1 -6 -6 247.806 7.48236 16
-1 -6 6 240.235 7.49042 17
-1 6 6 246.382 7.26402 10
-1 6 6 236.926 7.02272 6
0 -6 6 1956.13 51.1259 11
0 -6 6 2038.45 52.3293 5
0 -6 6 1967.09 51.6205 17
0 -6 -6 2072.16 50.9585 7
0 -6 -6 2077.32 52.12 5
0 -6 -6 1937.87 51.5243 16
0 6 6 1941.72 51.2643 10
0 6 -6 2050.36 51.1099 10
1 -6 6 349.852 10.8224 13
1 -6 6 352.799 10.1018 17
1 -6 6 349.643 10.5906 5
-1 -6 -6 353.829 10.759 5
-1 -6 -6 326.168 9.76902 18
-1 -6 -6 341.501 10.1148 16
1 6 6 339.172 9.8958 10
-1 6 -6 356.988 9.6739 10
1 6 6 341.257 10.2787 2
-2 -6 -6 66.3756 3.17226 5
2 -6 6 62.3775 2.63348 17
-2 -6 -6 59.3856 2.56877 18
2 -6 6 64.1608 3.2967 13
-2 -6 -6 59.7038 2.63946 16
2 -6 6 59.5332 2.96889 5
2 6 6 54.0555 2.86718 10
-2 6 -6 64.8336 2.3672 10
-2 6 -6 63.4171 2.26262 6
3 -6 6 181.857 5.66534 13
-3 -6 -6 180.068 5.20649 16
-3 -6 -6 184.493 5.55009 5
-3 6 -6 189.342 5.03762 6
1 -7 -6 348.819 9.44873 16
-1 -7 6 346.612 9.86993 5
-1 -7 6 336.122 9.41723 17
-1 7 6 367.279 9.3949 10
-1 7 6 361.014 9.71427 2
0 -7 6 34.766 1.87039 17
0 -7 -6 34.1681 1.63746 16
0 7 6 33.7258 1.64039 10
0 7 6 34.9474 2.20378 2
-1 -7 -6 121.804 3.80014 16
-1 -7 -6 125.095 4.11686 5
1 -7 6 124.592 3.82545 17
1 -7 6 126.713 4.12897 5
-1 7 -6 125.678 3.67233 10
1 7 6 125.872 3.84542 10
-5 0 7 722.202 18.3953 15
5 0 -7 695.507 18.7605 10
-5 0 7 694.026 18.7315 11
-5 0 7 735.366 18.8691 18
-4 0 7 1396.91 36.0145 12
-4 0 7 1432.85 36.2267 18
-4 0 7 1358.33 36.0452 16
4 0 -7 1399.22 36.0949 10
4 0 -7 1376.27 35.5669 7
-4 0 7 1404.71 35.7052 15
-3 0 7 433.282 11.7716 12
-3 0 7 419.079 11.6724 18
-3 0 7 432.955 11.6288 16
-3 0 7 425.22 11.6043 6
3 0 -7 404.153 11.3035 7
-3 0 7 410.481 11.3407 15
-3 0 7 415.826 11.8641 4
-2 0 7 2585.03 76.1029 9
-2 0 7 2548.17 74.7341 9
2 0 -7 2744.24 74.9261 3
1 0 -7 448.742 17.9541 9
1 0 -7 431.136 14.7636 3
-1 0 7 444.435 16.8753 9
0 0 -7 830.574 27.0368 9
0 0 7 841.797 24.2738 3
0 0 7 878.576 27.3883 9
1 0 7 5477.7 145.02 9
-1 0 -7 5357.77 143.748 9
-2 0 -7 2931.38 84.6727 9
2 0 7 2748.14 86.6775 9
-3 0 -7 1882.21 49.5497 8
-3 0 -7 1919.25 48.5548 16
-4 0 -7 84.7793 3.68501 12
4 0 7 84.4144 3.16575 10
-4 0 -7 85.1695 3.48344 15
-4 0 -7 81.0607 3.964 8
4 0 7 84.346 3.73359 13
-4 0 -7 84.5119 3.27083 16
-4 0 -7 88.199 3.93542 4
5 0 7 117.537 4.18453 13
5 0 7 119.324 3.59701 7
-5 0 -7 118.577 3.93333 12
-5 0 -7 122.437 3.66491 15
5 0 7 118.589 3.68179 10
-5 0 -7 115.42 4.12436 4
-5 -1 7 1698.14 44.0673 18
-5 -1 7 1746.54 43.9311 11
5 -1 -7 1715.93 44.0232 10
-5 -1 7 1743.57 43.7118 15
5 -1 -7 1765.25 43.6704 7
-5 -1 7 1614.27 43.9199 16
5 1 -7 1724.75 43.9817 10
-5 1 7 1803.79 44.0133 18
-5 1 7 1739.22 43.8429 12
-5 1 7 1700.73 44.0198 11
-4 -1 7 218.36 6.66731 16
-4 -1 7 220.812 6.79682 18
4 -1 -7 217.588 6.40695 7
-4 -1 7 221.431 6.43576 15
-4 -1 7 223.16 6.82319 11
4 -1 -7 215.38 6.73621 10
-4 1 7 215.889 6.58917 6
-4 1 7 214.102 6.33388 15
4 1 -7 212.499 6.82034 10
-4 1 7 217.389 6.83735 18
-4 1 7 215.648 6.92576 12
-4 1 7 206.546 6.63629 16
3 -1 -7 1049.3 27.1531 7
-3 -1 7 1097.24 27.5643 16
-3 -1 7 1049.3 27.571 18
-3 -1 7 1035.44 27.2284 15
-3 -1 7 1059.41 27.5993 11
-3 -1 7 1053.88 28.9552 17
3 -1 -7 1046.72 27.5178 10
-3 -1 7 1053.92 27.2347 12
-3 1 7 1077.09 27.6164 18
-3 1 7 1022.37 27.125 15
-3 1 7 1036.58 27.369 6
-3 1 7 1077.11 27.5104 16
-3 1 7 1047.6 27.8407 12
-3 1 7 1078.29 27.749 4
-2 -1 7 6138.61 154.238 9
-2 -1 7 5884.99 154.001 9
-2 1 7 5869.85 161.933 9
2 1 -7 5891.21 155.794 3
-1 -1 7 2420.75 69.2865 9
1 -1 -7 2765.09 74.2792 3
1 -1 -7 2568.17 75.2567 9
1 1 -7 2720.66 71.4543 9
-1 1 7 2602.74 72.5819 3
0 -1 7 3698.4 105.898 9
0 -1 -7 4273.96 109.014 3
0 -1 -7 3854.31 108.943 9
0 1 -7 3988.05 105.927 9
0 1 7 4053.72 106.939 3
0 1 7 4155.4 108.227 9
1 -1 7 3175.28 89.5639 3
-1 -1 -7 3250.86 92.1387 9
1 1 7 3469.08 95.2784 3
-1 1 -7 3294.42 92.0363 9
1 1 7 3460.85 93.2585 9
-2 -1 -7 3123.13 83.308 12
2 -1 7 3411.42 97.5622 3
-2 -1 -7 3203.63 84.0333 5
-2 -1 -7 3332.54 84.212 8
2 -1 7 3234.38 82.8684 10
2 -1 7 3367.43 83.5452 13
-2 -1 -7 3344.1 95.6192 9
-2 1 -7 3210.23 96.455 9
-2 1 -7 3238.92 83.6081 4
-2 1 -7 3269.43 83.0122 10
2 1 7 3168.92 101.04 3
2 1 7 3640.07 100.232 9
3 -1 7 2215.28 57.7086 12
-3 -1 -7 2126.64 57.1404 12
-3 -1 -7 2290.66 57.1249 16
-3 -1 -7 2310.51 57.6844 4
3 -1 7 2233.67 57.6289 14
3 -1 7 2229.25 56.6674 10
-3 -1 -7 2226.92 57.5641 18
-3 -1 -7 2297.69 58.1837 8
3 -1 7 2216.76 57.401 13
-3 -1 -7 2373.27 59.645 5
-3 1 -7 2262.05 57.668 8
-3 1 -7 2278.06 57.589 4
-3 1 -7 2129.44 57.4031 12
3 1 7 2099.31 57.4949 10
4 -1 7 13.847 3.13095 12
-4 -1 -7 16.7812 1.99411 4
-4 -1 -7 16.3986 1.71806 12
-4 -1 -7 11.1478 1.92438 8
4 -1 7 13.6202 1.9237 13
4 -1 7 14.339 1.33895 10
-4 -1 -7 15.5437 2.00688 18
-4 -1 -7 11.725 1.54533 16
-4 1 -7 14.3792 1.93188 15
4 1 7 14.4549 1.91958 13
4 1 7 13.7934 1.39616 10
-4 1 -7 14.2416 1.91351 12
-5 -1 -7 58.4908 2.56343 4
-5 -1 -7 59.8485 2.23162 15
5 -1 7 60.3371 2.0777 10
-5 -1 -7 52.2694 3.00807 16
5 -1 7 60.1578 2.94449 13
5 -1 7 61.3727 2.13285 7
-5 1 -7 58.8413 2.54161 12
-5 1 -7 56.7969 2.55648 4
5 1 7 58.856 2.19217 10
-5 -2 7 54.3964 2.10774 16
-5 -2 7 53.8492 2.04817 15
-5 -2 7 53.3252 2.2642 18
5 -2 -7 57.201 2.15837 10
5 -2 -7 54.4717 2.2824 7
5 2 -7 54.4295 2.61288 10
-5 2 7 57.7315 2.34625 12
-4 -2 7 266.6 8.31545 11
4 -2 -7 282.208 8.32032 10
4 -2 -7 276.935 8.03896 7
-4 -2 7 273.578 8.23492 16
-4 -2 7 292.145 8.07621 15
-4 -2 7 286.88 8.41826 18
-4 2 7 288.875 8.76214 12
-4 2 7 291.698 8.49577 18
-4 2 7 278.687 8.16853 6
3 -2 -7 626.557 16.818 7
-3 -2 7 628.326 17.1285 18
-3 -2 7 635.384 16.8033 15
3 -2 -7 631.739 17.0723 10
-3 -2 7 659.36 17.2001 16
3 -2 -7 637.402 17.9847 12
-3 -2 7 627.007 17.1147 11
-3 2 7 628.549 17.5756 12
-3 2 7 615.498 16.8915 6
-3 2 7 651.579 17.3319 18
-2 -2 7 1823.97 45.2272 15
2 -2 -7 1818.14 45.455 10
-2 -2 7 1693.39 45.4551 11
2 -2 -7 1972.64 45.336 7
-2 -2 7 1757.14 45.5143 18
2 -2 -7 1691.18 45.8638 12
-2 -2 7 1786.74 45.9605 17
-2 2 7 1813.38 61.548 9
-2 2 7 1775.6 45.6723 18
-2 2 7 1718.38 45.2605 6
-2 2 7 1796.92 45.9767 12
-2 2 7 1728.71 45.2795 10
1 -2 -7 5864.47 160.797 3
1 -2 -7 5355.64 158.524 9
-1 2 7 6028.12 158.393 9
-1 2 7 6230.78 161.481 9
-1 2 7 5695.71 157.123 3
0 -2 7 508.736 18.8597 9
0 -2 -7 509.425 24.0421 3
0 -2 -7 504.078 22.8954 9
0 2 7 503.887 22.0079 3
0 2 7 494.188 21.8639 9
-1 -2 -7 570.967 25.4967 9
1 -2 7 574.863 21.5666 3
1 2 7 586.421 25.0167 9
1 2 7 547.396 26.3882 3
-1 2 -7 545.592 23.4905 9
2 -2 7 335.263 8.93803 10
2 -2 7 324.212 9.46899 11
2 -2 7 333.907 9.78067 12
2 -2 7 331.598 9.72588 13
2 -2 7 332.49 10.0261 14
-2 -2 -7 329.008 9.64794 16
-2 -2 -7 328.254 10.3133 8
-2 -2 -7 323.992 10.2977 5
-2 -2 -7 343.622 9.44814 12
-2 -2 -7 326.525 10.0081 4
-2 2 -7 314.199 9.78672 4
-2 2 -7 319.747 9.18209 10
-2 2 -7 310.539 10.0854 12
2 2 7 319.047 9.77698 10
-3 -2 -7 69.9581 3.89858 5
3 -2 7 67.7008 3.6799 12
-3 -2 -7 75.5286 3.66895 4
3 -2 7 67.0369 3.48821 13
-3 -2 -7 67.8809 3.74714 8
-3 -2 -7 73.5295 3.35346 16
3 -2 7 70.4268 4.15835 14
3 -2 7 71.4667 2.69474 10
3 -2 7 63.9604 2.64089 7
-3 -2 -7 75.7775 3.61201 18
-3 -2 -7 66.983 3.05108 12
3 2 7 70.2193 3.30641 10
-3 2 -7 73.1531 3.51148 4
-3 2 -7 70.4183 2.77089 10
-3 2 -7 70.147 3.67053 12
4 -2 7 1445.93 36.5911 10
-4 -2 -7 1441.95 37.2691 4
4 -2 7 1578.86 40.0367 12
-4 -2 -7 1404.26 37.9301 8
-4 -2 -7 1418.12 37.175 18
-4 -2 -7 1429.61 36.9627 16
4 -2 7 1433.1 37.6573 13
-4 -2 -7 1467.38 37.0336 15
-4 -2 -7 1401.05 36.7729 12
4 -2 7 1413.47 36.5039 7
4 2 7 1384.13 36.8301 10
-4 2 -7 1393.87 37.4634 12
-4 2 -7 1374.25 37.2647 4
-5 -2 -7 278.096 7.70694 4
-5 -2 -7 285.75 7.62346 15
5 -2 7 286.536 7.55688 7
5 -2 7 284.336 8.30319 13
-5 -2 -7 268.208 8.05719 18
-5 -2 -7 282.372 7.54389 16
5 2 7 276.048 7.60762 10
-5 2 -7 281.596 8.0208 12
5 -3 -7 179.435 4.99705 7
-5 -3 7 174.808 5.61654 18
-5 -3 7 186.417 5.16143 15
-5 -3 7 166.764 4.91338 16
-5 3 7 177.538 5.24561 12
4 -3 -7 1217.77 31.6258 12
4 -3 -7 1202.16 30.7805 10
4 -3 -7 1191.6 30.8849 7
-4 -3 7 1237.21 31.0395 15
-4 -3 7 1246.23 31.4674 18
-4 -3 7 1164.4 30.9818 11
-4 -3 7 1148.28 30.9612 16
-4 3 7 1169.33 30.9093 6
-4 3 7 1204.79 31.6007 12
-3 -3 7 439.261 11.6318 15
3 -3 -7 422.452 12.3953 12
-3 -3 7 420.868 11.9451 18
-3 -3 7 436.026 12.0395 16
-3 -3 7 409.104 13.7597 17
3 -3 -7 420.28 11.779 7
-3 -3 7 423.941 12.0433 11
3 -3 -7 433.545 11.7614 10
-3 3 7 418.721 11.7737 6
-3 3 7 423.693 12.5302 12
-3 3 7 429.423 12.5821 2
2 -3 -7 229.911 7.33869 12
2 -3 -7 220.251 8.94237 13
2 -3 -7 235.812 6.82406 10
-2 -3 7 230.398 7.0527 18
2 -3 -7 263.29 7.01975 7
-2 -3 7 232.461 7.23671 16
-2 -3 7 232.195 7.58616 17
-2 -3 7 230.023 7.19767 11
-2 -3 7 234.888 6.69492 15
-2 -3 7 212.055 8.07856 5
-2 3 7 226.564 6.78999 6
-2 3 7 230.319 6.85993 10
1 -3 -7 2831.6 71.4513 17
1 -3 -7 2711.47 71.2706 12
-1 -3 7 2649.71 71.136 11
1 -3 -7 2859.67 72.2016 13
1 -3 -7 2805.49 70.9755 7
-1 -3 7 2817.06 71.6407 17
-1 -3 7 2811.74 72.1246 5
-1 3 7 2779.75 71.0001 10
-1 3 7 2942.4 87.7347 9
-1 3 7 2862.66 70.8245 6
0 -3 7 273.255 8.01726 11
0 -3 -7 259.996 7.73686 7
0 -3 7 279.138 8.74846 14
0 -3 7 271.939 8.35759 17
0 -3 -7 259.622 8.12385 17
0 -3 -7 258.381 7.94973 12
0 -3 -7 263.828 20.5071 9
0 3 7 287.451 23.7662 9
0 3 7 264.235 7.94883 10
0 3 -7 270.399 14.0835 9
1 -3 7 1509.73 39.0506 17
-1 -3 -7 1551.65 38.8963 16
1 -3 7 1454.85 38.686 12
-1 -3 -7 1472.74 39.5523 5
1 -3 7 1512.1 39.4035 13
-1 -3 -7 1506.46 38.3278 7
1 -3 7 1522.69 38.6524 11
1 -3 7 1553.63 39.5584 14
-1 -3 -7 1545.97 39.8439 8
1 3 7 1461.28 38.8399 10
-1 3 -7 1443 51.793 9
-1 3 -7 1487.79 38.6941 10
2 -3 7 1678.68 43.5751 11
2 -3 7 1682.84 43.9734 13
-2 -3 -7 1625.83 44.3113 5
-2 -3 -7 1737.55 44.2035 8
2 -3 7 1752.48 43.4499 17
-2 -3 -7 1659.06 43.1588 12
-2 -3 -7 1687.16 43.83 16
2 -3 7 1501.31 45.063 14
-2 -3 -7 1705.27 43.7082 18
2 -3 7 1703.53 42.729 7
2 -3 7 1710.17 43.5227 12
-2 3 -7 1666.64 42.9785 10
2 3 7 1664.21 43.4307 10
-2 3 -7 1695.56 43.4663 4
3 -3 7 303.758 10.159 14
-3 -3 -7 315.277 9.18262 15
3 -3 7 312.067 10.0475 13
-3 -3 -7 311.219 9.66308 18
-3 -3 -7 308.158 8.7503 12
-3 -3 -7 300.79 10.1793 5
3 -3 7 317.031 8.75166 7
-3 -3 -7 311.782 9.99578 8
-3 -3 -7 315.618 9.49304 16
3 -3 7 301.777 9.51681 12
-3 3 -7 317.137 9.85254 12
-3 3 -7 299.833 9.36246 4
3 3 7 306.658 9.73121 14
-3 3 -7 316.942 8.81129 10
3 3 7 299.797 9.28771 10
-4 -3 -7 82.5091 3.73071 8
-4 -3 -7 86.2917 3.48798 18
4 -3 7 84.8059 3.60961 12
-4 -3 -7 85.3742 3.23904 15
4 -3 7 84.0443 3.0427 7
-4 -3 -7 83.411 3.27422 16
4 -3 7 80.8832 4.01389 13
-4 3 -7 86.5797 3.55041 4
4 3 7 84.7247 3.18957 10
-4 3 -7 85.9986 3.77327 12
-5 -3 -7 241.058 6.35464 15
-5 3 -7 239.774 6.72571 12
5 3 7 236.172 6.38712 10
4 -4 -7 513.684 13.4998 7
4 -4 -7 505.325 13.9248 12
-4 -4 7 506.199 13.2992 15
-4 -4 7 502.16 13.4006 16
-4 -4 7 517.039 13.5503 18
-4 4 7 499.78 13.9483 12
-4 4 7 499.407 13.4619 6
3 -4 -7 22.2319 1.7455 7
-3 -4 7 17.9552 1.74297 16
-3 -4 7 19.5572 1.50773 15
-3 -4 7 16.6497 1.62728 18
-3 -4 7 15.4615 2.16302 11
-3 4 7 20.7622 2.36387 12
-3 4 7 20.7682 1.6878 10
-3 4 7 23.94 1.69412 6
-3 4 7 21.322 2.38366 2
-2 -4 7 194.008 7.21796 5
-2 -4 7 197.573 6.4344 11
-2 -4 7 194.335 6.42774 16
2 -4 -7 198.508 6.19982 7
-2 -4 7 197.651 5.87795 15
-2 -4 7 195.846 6.76935 17
2 -4 -7 195.97 6.56831 12
2 -4 -7 194.254 7.50608 13
-2 4 7 209.341 6.2148 10
-2 4 7 193.708 6.02131 6
-2 4 7 193.039 7.05556 12
1 -4 -7 1296.75 34.395 12
-1 -4 7 1306.34 35.2748 5
1 -4 -7 1338.78 34.647 17
1 -4 -7 1325.8 34.0614 7
-1 -4 7 1341.51 34.8653 17
-1 -4 7 1333.47 34.3275 11
-1 4 7 1311.52 34.1312 10
-1 4 7 1290.03 33.9483 6
0 -4 -7 2191.2 56.8691 17
0 -4 -7 2212.15 56.3564 7
0 -4 7 2115.58 59.4649 14
0 -4 -7 2194.36 57.5203 5
0 -4 7 2322.71 57.992 5
0 -4 7 2180.39 57.6813 11
0 -4 7 2257.09 57.1809 17
0 -4 7 2227.8 57.8972 13
0 4 7 2240.95 56.5887 10
-1 -4 -7 726.581 19.2567 7
-1 -4 -7 697.325 19.7412 17
1 -4 7 735.901 19.9969 17
1 -4 7 741.208 20.9074 13
1 -4 7 736.614 19.4317 12
-1 -4 -7 724.114 20.6717 5
1 -4 7 758.233 20.795 5
1 -4 7 719.814 19.5586 11
-1 -4 -7 732.359 19.8902 16
1 -4 7 730.791 20.8714 14
1 4 7 723.936 21.1064 10
-1 4 -7 726.604 19.5102 10
2 -4 7 2313.37 57.2351 17
2 -4 7 2256.77 56.5684 7
-2 -4 -7 2142.68 56.6541 15
2 -4 7 2141.65 58.2688 13
2 -4 7 2249.08 58.1661 5
2 -4 7 2266.58 57.1527 11
-2 -4 -7 2403.64 57.9118 8
-2 -4 -7 2232.67 58.4261 5
2 -4 7 2164.58 58.2575 14
-2 -4 -7 2189.25 57.3852 16
-2 -4 -7 2256.55 56.4528 12
2 -4 7 2136.6 57.0231 12
-2 -4 -7 2294.92 57.6693 18
-2 4 -7 2171.35 56.7683 10
2 4 7 2190.03 57.1708 10
-3 -4 -7 202.514 6.74259 18
-3 -4 -7 187.972 7.375 15
-3 -4 -7 198.347 6.59836 16
-3 -4 -7 196.947 7.24157 5
-3 -4 -7 184.797 8.6999 8
3 -4 7 197.698 7.4387 13
3 -4 7 206.267 6.55987 12
-3 4 -7 194.981 7.31225 12
-3 4 -7 202.056 5.98269 10
3 4 7 212.951 6.68681 10
4 -4 7 64.2979 3.3174 13
-4 -4 -7 66.7885 2.55883 16
4 -4 7 63.3585 2.69932 12
4 -4 7 67.2498 2.49175 7
-4 -4 -7 68.0014 2.70055 18
-4 -4 -7 65.8661 2.37467 15
-4 4 -7 62.6383 3.90525 12
4 4 7 70.2235 2.55342 10
4 -5 -7 91.9694 2.77214 7
-4 5 7 90.0799 2.7536 6
-4 5 7 82.2812 3.19838 12
3 -5 -7 389.942 11.0664 12
3 -5 -7 390.055 10.6617 7
-3 -5 7 358.927 11.1637 16
-3 5 7 401.482 10.6627 6
-3 5 7 390.72 11.2762 12
-3 5 7 404.978 11.2511 2
2 -5 -7 447.043 12.6612 12
-2 -5 7 436.367 12.6562 17
2 -5 -7 444.826 12.24 7
-2 -5 7 419.835 13.664 11
-2 -5 7 445.483 13.3532 5
-2 5 7 446.858 12.1356 6
-2 5 7 463.299 12.3679 10
-1 -5 7 271.024 9.17542 5
-1 -5 7 280.418 8.67022 17
1 -5 -7 268.942 8.02584 7
-1 -5 7 277.096 8.17552 11
1 -5 -7 277.014 8.34338 12
-1 5 7 257.369 7.83755 6
-1 5 7 269.052 8.15864 10
0 -5 7 253.36 8.07972 17
0 -5 -7 241.393 7.85996 17
0 -5 -7 247.699 8.55103 5
0 -5 -7 246.495 7.88812 16
0 -5 -7 244.391 7.35436 7
0 -5 7 242.802 7.56367 11
0 -5 7 255.554 8.70731 5
0 -5 7 252.527 8.88577 13
0 5 7 241.847 7.66647 10
-1 -5 -7 106.941 4.30471 16
1 -5 7 99.3454 4.00552 11
1 -5 7 103.05 5.21039 13
1 -5 7 107.981 4.29868 17
-1 -5 -7 102.299 4.88813 5
1 -5 7 101.31 4.84552 5
-1 -5 -7 100.204 4.33435 18
1 -5 7 101.931 3.54282 12
-1 5 -7 104.699 3.88517 10
1 5 7 102.517 4.1905 10
1 5 7 106.907 4.70679 2
-2 -5 -7 25.18 2.03359 16
2 -5 7 22.8268 2.85143 13
-2 -5 -7 24.9287 2.36867 18
2 -5 7 27.0959 2.19723 17
2 -5 7 28.2904 1.87604 12
-2 -5 -7 24.9072 2.55378 5
2 5 7 26.6012 2.63781 10
-2 5 -7 24.8818 1.68852 10
-3 -5 -7 199.694 6.10854 18
3 -5 7 186.266 6.7778 13
3 -5 7 198.352 5.8313 12
-3 -5 -7 192.828 6.58798 5
3 -5 7 186.507 6.29671 5
-3 -5 -7 190.5 6.02662 16
-3 5 -7 192.563 5.53895 10
-3 5 -7 189.67 5.52555 6
3 5 7 193.862 5.90061 10
4 -5 7 346.458 8.9994 12
4 -5 7 350.614 9.45756 13
-4 -5 -7 355.694 9.03699 18
-4 -5 -7 318.536 9.28627 16
3 -6 -7 698.695 17.6027 7
3 -6 -7 683.706 17.752 16
-3 6 7 679.691 17.5718 6
-2 -6 7 215.007 6.69869 17
2 -6 -7 223.425 6.52308 7
-2 -6 7 231.016 7.34843 5
-2 6 7 234.774 6.47503 6
-2 6 7 240.826 7.20559 2
-2 6 7 236.226 6.59339 10
-1 -6 7 43.0899 2.80852 5
1 -6 -7 42.315 2.02754 7
-1 -6 7 39.9592 2.28878 17
-1 -6 7 43.9452 2.26319 11
1 -6 -7 40.5101 2.23284 16
-1 6 7 44.581 2.16853 10
0 -6 -7 2.58015 0.87586 16
0 -6 -7 5.47167 0.99191 7
0 -6 7 3.11936 1.20455 5
0 -6 -7 1.13416 1.34429 5
0 6 -7 3.92735 1.16733 10
0 6 7 2.92556 0.81534 10
1 -6 7 263.239 8.62596 5
-1 -6 -7 264.301 8.20255 16
-1 -6 -7 268.654 8.76962 5
1 -6 7 264.057 8.77342 13
1 -6 7 310.609 8.14243 11
-1 -6 -7 268.8 7.98721 18
1 -6 7 268.458 8.16809 17
1 6 7 262.884 8.00533 10
-1 6 -7 296.562 7.85074 10
1 6 7 259.067 8.42924 2
-2 -6 -7 76.7785 3.42446 5
-2 -6 -7 73.5486 2.9216 16
2 -6 7 76.5747 3.53784 13
-2 -6 -7 75.661 2.86924 18
2 -6 7 76.5855 2.90086 17
2 -6 7 73.0161 3.18144 5
-2 6 -7 73.2013 2.61464 10
2 6 7 67.9312 3.02621 10
-3 -6 -7 288.089 8.0571 5
3 -6 7 292.783 8.16762 13
-3 -6 -7 279.647 7.73569 16
-3 6 -7 296.135 7.59478 6
-1 -7 7 148.232 4.66977 5
-1 -7 7 143.042 4.2877 17
1 -7 -7 147.53 4.29674 16
-1 7 7 145.116 4.52273 2
-1 7 7 147.391 4.18952 10
0 -7 -7 81.424 2.70405 16
0 -7 7 81.4663 3.08797 5
0 -7 7 77.8706 2.71895 17
0 7 7 79.891 2.63425 10
0 7 7 67.1296 3.24946 2
-1 -7 -7 146.448 4.2998 16
1 -7 7 145.528 4.28883 17
1 -7 7 145.987 4.57279 5
-1 7 -7 150.834 4.16918 10
1 7 7 144.079 4.26269 10
5 0 -8 33.8262 1.83719 10
-5 0 8 30.7801 1.82421 11
-5 0 8 33.1898 1.90562 18
-5 0 8 31.9575 1.67867 15
4 0 -8 1235.31 31.8381 10
-4 0 8 1234.23 31.9327 18
-4 0 8 1188.57 31.7092 16
4 0 -8 1215.04 31.3577 7
-4 0 8 1243.11 31.5284 6
-4 0 8 1227.99 31.3856 15
-4 0 8 1209.23 31.9056 11
-4 0 8 1224.01 31.6758 12
-3 0 8 552.658 14.8169 16
-3 0 8 540.288 14.9386 18
-3 0 8 555.153 14.8086 6
3 0 -8 541.202 14.9838 10
-3 0 8 552.091 14.5794 15
-3 0 8 554.033 14.9489 12
-2 0 8 1096.37 38.0055 9
2 0 -8 1173.92 37.6578 3
1 0 -8 2125.74 59.7311 3
1 0 -8 2254.05 64.6606 9
-1 0 8 2258.1 62.9393 9
0 0 8 2413.13 61.6394 3
0 0 -8 2228.24 65.1451 9
1 0 8 8418.62 230.509 3
1 0 8 9632.19 233.809 9
-1 0 -8 8526.04 230.906 9
-2 0 -8 500.663 14.1137 4
2 0 8 513.78 13.5108 10
-2 0 -8 502.073 25.0244 9
-2 0 -8 502.267 13.9663 12
-2 0 -8 489.657 14.5538 8
-3 0 -8 6.43645 1.29621 12
3 0 8 6.72987 1.19987 10
3 0 8 6.09128 1.33829 13
-3 0 -8 8.88473 1.72578 8
-4 0 -8 308.286 8.81662 15
4 0 8 290.016 8.49452 10
4 0 8 297.197 9.13947 13
-4 0 -8 303.822 9.36261 4
-4 0 -8 296.288 9.08331 12
-4 0 -8 296.716 9.50511 8
5 0 8 4.12972 1.13528 13
5 0 8 4.53301 0.7064 7
-5 0 -8 5.43164 1.18797 12
-5 0 -8 2.80214 0.96352 4
-5 -1 8 468.806 12.8162 11
-5 -1 8 480.051 12.5967 15
-5 -1 8 475.971 12.8057 16
-5 -1 8 491.295 12.9976 18
-5 1 8 478.665 12.6292 12
-5 1 8 476.695 12.9041 11
5 1 -8 463.124 12.8501 10
-5 1 8 491.702 12.9004 18
4 -1 -8 298.476 8.28051 7
-4 -1 8 297.862 8.29899 15
-4 -1 8 286.659 8.64485 11
-4 -1 8 286.378 8.47394 16
4 -1 -8 282.87 8.54654 10
-4 -1 8 301.717 8.70702 18
4 1 -8 296.251 8.69001 10
-4 1 8 278.851 8.1493 15
-4 1 8 286.911 8.76694 12
-4 1 8 292.341 8.73281 18
-4 1 8 299.128 8.46083 6
-3 -1 8 168.717 5.46207 6
3 -1 -8 170.571 5.65935 10
-3 -1 8 153.255 5.71004 18
-3 -1 8 182.846 5.42723 16
-3 -1 8 165.157 5.96227 17
-3 -1 8 172.27 5.23895 12
-3 -1 8 149.983 5.927 15
3 -1 -8 167.17 5.30097 7
-3 1 8 171.682 5.20826 15
-3 1 8 177.865 5.55912 6
-2 -1 8 6367.93 158.048 15
-2 -1 8 6471.76 158.384 11
-2 -1 8 5846.75 158.229 18
2 1 -8 7006.34 165.67 3
-2 1 8 6248.86 158.589 12
-2 1 8 6022.02 158.371 18
-2 1 8 6221.93 158.151 6
1 -1 -8 67.3371 7.68089 3
-1 -1 8 61.3156 5.89783 9
-1 1 8 60.282 6.11186 3
1 1 -8 56.7198 6.65428 9
0 -1 -8 1701.77 54.811 9
0 -1 8 1790.69 52.4873 9
0 1 8 1950.15 54.6762 9
0 1 -8 1781.02 51.8358 9
0 1 8 1805.8 52.1685 3
1 -1 8 4502.89 118.89 9
1 -1 8 4030.68 112.809 3
-1 -1 -8 3946.13 116.205 9
1 1 8 4351.4 118.081 9
-1 1 -8 4305.1 116.902 9
1 1 8 4390.26 118.829 3
2 -1 8 3139.4 82.0963 10
-2 -1 -8 3361.55 83.615 8
-2 -1 -8 3327.2 82.9833 4
2 -1 8 3304.01 83.0491 12
-2 -1 -8 3167.61 83.3373 5
2 -1 8 3377.98 97.8016 3
2 -1 8 3211.01 82.7729 13
-2 -1 -8 3218.47 96.4415 9
2 -1 8 3341.78 83.0014 14
-2 -1 -8 3140.9 82.6427 12
2 1 8 3162.95 82.5398 10
-2 1 -8 3206.7 82.9341 12
2 1 8 3371 102.086 9
2 1 8 3246.46 83.0618 14
-2 1 -8 3306.55 82.3313 10
-2 1 -8 3377.61 83.01 4
-2 1 -8 3239.86 98.0852 9
-3 -1 -8 2086.48 54.4125 8
3 -1 8 2049.63 52.8829 10
3 -1 8 2166.02 54.0832 12
-3 -1 -8 2177.1 53.8964 4
3 -1 8 1802.39 56.0741 14
-3 -1 -8 2097.88 53.6362 18
-3 -1 -8 2084.75 53.5443 12
3 -1 8 2160.76 53.7668 13
-3 -1 -8 2132.89 54.8661 16
3 1 8 2107.61 53.7565 14
-3 1 -8 2100.53 53.8729 4
-3 1 -8 2123.48 54.0183 8
3 1 8 1999.29 53.1583 10
-4 -1 -8 1161.38 30.4834 18
-4 -1 -8 1193.19 31.0431 4
-4 -1 -8 1183.32 30.6637 12
-4 -1 -8 1186.01 30.283 16
4 -1 8 1138.82 30.9345 13
4 -1 8 1182.77 30.1656 10
4 -1 8 1175.92 31.2054 12
-4 -1 -8 1158.98 31.5305 8
-4 -1 -8 1228.68 30.6459 15
-4 1 -8 1144.03 30.239 15
-4 1 -8 1155.52 31.0368 4
-4 1 -8 1187.29 31.0343 12
4 1 8 1140.36 30.2893 10
4 1 8 1142.37 30.8809 13
5 -1 8 40.715 1.63232 7
-5 -1 -8 40.4229 1.72267 15
5 -1 8 42.0326 2.42428 13
-5 -1 -8 42.1289 2.04295 4
5 1 8 36.3695 2.30375 13
-5 1 -8 41.2842 2.04174 12
-5 1 -8 38.5503 2.03105 4
5 1 8 39.8423 1.67214 10
-5 -2 8 243.53 6.65271 15
5 -2 -8 247.009 6.73941 7
-5 -2 8 243.322 6.92468 18
-5 -2 8 235.177 6.72905 16
5 -2 -8 244.536 6.72127 10
-5 2 8 241.727 6.85041 12
-5 2 8 241.637 6.87332 11
5 2 -8 236.221 6.98525 10
4 -2 -8 38.2236 2.14594 7
-4 -2 8 34.6407 1.94519 16
-4 -2 8 38.3317 1.95268 15
-4 -2 8 39.089 2.20261 18
-4 -2 8 35.5047 2.28028 11
-4 2 8 41.393 2.53647 18
-4 2 8 36.2242 2.12709 6
-4 2 8 34.9667 2.4117 12
-3 -2 8 251.381 8.35897 17
-3 -2 8 261.169 7.73641 16
3 -2 -8 263.888 7.79809 10
3 -2 -8 278.017 7.57849 7
-3 -2 8 267.32 7.50807 15
3 -2 -8 241.926 8.84978 12
-3 -2 8 259.239 7.79721 18
-3 -2 8 254.696 7.81857 11
-3 2 8 258.671 8.21114 12
-3 2 8 267.514 8.02151 18
-3 2 8 253.31 7.63302 6
2 -2 -8 430.571 11.879 7
-2 -2 8 495.637 13.0978 16
-2 -2 8 433.686 12.0417 18
2 -2 -8 449.952 12.628 12
-2 -2 8 421.971 12.0587 11
-2 -2 8 453.041 11.9355 6
-2 -2 8 445.679 12.5525 17
-2 -2 8 434.701 11.7398 15
-2 2 8 399.693 26.1009 9
-2 2 8 438.978 11.8888 6
-2 2 8 427.425 12.4609 12
-2 2 8 421.648 11.8292 10
-2 2 8 428.997 12.2401 18
1 -2 -8 1842.97 61.0218 3
1 -2 -8 1781.35 59.5078 9
-1 2 8 1835.94 57.1087 3
0 -2 -8 473.953 24.3864 3
0 -2 -8 487.089 23.8052 9
0 2 8 470.665 22.0039 3
0 2 -8 467.815 18.3512 9
0 2 8 480.145 22.9159 9
-1 -2 -8 212.969 17.2036 9
1 -2 8 213.807 7.24312 14
1 -2 8 203.423 12.2283 3
-1 2 -8 219.019 14.4326 9
1 2 8 220.996 17.4007 9
1 2 8 204.148 17.6543 3
2 -2 8 578.804 16.1952 12
2 -2 8 600.224 16.2013 13
-2 -2 -8 606.124 16.1241 16
2 -2 8 556.114 15.2257 10
-2 -2 -8 574.057 16.772 5
2 -2 8 588.825 15.3354 7
-2 -2 -8 570.578 16.8228 8
-2 -2 -8 576.142 15.866 12
2 -2 8 587.604 16.4642 14
2 -2 8 589.326 15.88 11
-2 -2 -8 625.491 16.387 4
-2 2 -8 595.744 15.6807 10
-2 2 -8 574.359 16.2185 4
-2 2 -8 565.611 16.4973 12
2 2 8 566.45 15.9919 10
-3 -2 -8 576.063 15.8071 12
3 -2 8 568.003 16.572 14
3 -2 8 585.543 16.4185 12
3 -2 8 574.267 15.2084 7
-3 -2 -8 562.611 16.8371 8
-3 -2 -8 615.891 16.345 18
-3 -2 -8 587.666 16.0003 16
-3 -2 -8 576.834 16.1466 4
3 -2 8 573.788 16.2742 13
-3 -2 -8 565.079 16.7785 5
3 -2 8 585.992 15.2176 10
-3 2 -8 576.949 15.3474 10
-3 2 -8 567.761 16.2876 12
-3 2 -8 558.553 16.1732 4
3 2 8 568.142 16.2913 14
3 2 8 573.837 15.8415 10
4 -2 8 172.42 7.12565 13
-4 -2 -8 163.037 5.33235 12
-4 -2 -8 167.909 5.71597 4
4 -2 8 160.724 4.82729 10
-4 -2 -8 167.843 5.55545 15
-4 -2 -8 166.213 5.31399 16
-4 -2 -8 163.094 5.5935 18
-4 -2 -8 161.305 6.18242 8
4 -2 8 163.74 5.96571 12
5 -2 8 101.743 3.8565 13
5 -2 8 103.989 3.0889 7
-5 -2 -8 103.776 3.1387 15
5 2 8 99.302 3.07472 10
-5 2 -8 100.788 3.49234 12
-5 2 -8 97.3734 3.31645 4
-5 -3 8 15.4403 1.10181 18
-5 -3 8 15.6361 1.06646 16
-5 -3 8 16.9792 0.96924 15
-5 3 8 15.9248 1.17999 12
-5 3 8 14.8562 1.11039 11
4 -3 -8 273.586 7.84385 7
-4 -3 8 269.156 7.82341 16
-4 -3 8 278.454 7.73795 15
4 -3 -8 275.509 7.71605 10
-4 -3 8 269.477 8.0198 11
4 -3 -8 274.659 8.6125 12
-4 -3 8 274.1 8.01904 18
-4 3 8 270.737 7.88063 6
-4 3 8 276.386 8.44014 12
-3 -3 8 327.271 8.86958 15
3 -3 -8 323.659 9.01377 10
3 -3 -8 309.958 9.65949 12
-3 -3 8 305.022 9.13206 16
-3 -3 8 317.328 9.18244 18
-3 -3 8 313.719 9.30011 11
3 -3 -8 305.972 8.98622 7
-3 -3 8 312.43 9.72057 17
-3 3 8 320.005 9.93664 2
-3 3 8 315.598 9.05007 6
-3 3 8 305.52 9.70431 12
-2 -3 8 611.153 16.6111 17
-2 -3 8 601.714 15.6974 15
-2 -3 8 589.202 16.5158 16
-2 -3 8 587.454 15.9514 18
-2 -3 8 570.04 17.0355 5
2 -3 -8 606.838 15.8038 10
-2 3 8 597.467 16.912 12
-2 3 8 597.242 15.8798 6
-2 3 8 559.162 17.0616 10
1 -3 -8 2283.53 56.1433 8
-1 -3 8 2095.52 55.0213 11
-1 -3 8 2188.13 56.1032 14
1 -3 -8 2124.53 55.1963 12
1 -3 -8 2090.11 54.765 7
-1 -3 8 2136.42 55.9665 5
-1 -3 8 2174.46 55.4722 17
-1 -3 8 2044.29 54.5482 15
-1 3 8 2274.79 54.7239 6
-1 3 8 2158.95 55.6239 12
0 -3 8 87.6564 3.61219 11
0 -3 8 84.8665 4.04815 2
0 -3 -8 87.8004 3.3875 7
0 -3 -8 80.4896 18.4924 9
0 -3 8 84.3976 3.80788 17
0 -3 -8 100.953 4.92811 5
0 -3 8 96.4829 4.29383 14
0 -3 -8 80.5599 5.26046 8
0 3 -8 95.2112 10.6857 9
0 3 8 81.0557 3.51843 10
1 -3 8 402.407 12.0417 14
-1 -3 -8 395.248 12.124 5
-1 -3 -8 425.882 12.4606 8
-1 -3 -8 398.756 11.3484 16
1 -3 8 408.617 11.2515 12
1 -3 8 399.147 11.161 11
-1 -3 -8 382.154 10.8115 7
1 -3 8 397.599 11.594 17
1 -3 8 390.484 11.9205 13
1 3 8 385.99 11.8313 2
1 3 8 391.209 11.3595 10
-1 3 -8 381.435 11.2392 10
-2 -3 -8 1164.52 30.5726 8
2 -3 8 1120.31 30.2428 13
2 -3 8 1123.23 29.0218 7
-2 -3 -8 1100.91 30.6606 5
-2 -3 -8 1113.9 30.0163 18
2 -3 8 1138.42 29.5446 11
-2 -3 -8 1125.71 29.3821 12
-2 -3 -8 1151.61 29.8304 16
2 -3 8 1103.75 30.381 14
2 -3 8 1166.36 29.879 12
-2 3 -8 1112.09 29.3193 10
-2 3 -8 1098.87 29.75 4
3 -3 8 326.207 9.02835 7
-3 -3 -8 336.579 9.52941 15
3 -3 8 326.562 10.508 14
-3 -3 -8 332.457 9.76397 16
-3 -3 -8 324.544 10.546 5
3 -3 8 320.489 10.3293 13
3 -3 8 323.3 9.86397 12
-3 -3 -8 328.151 10.346 8
-3 -3 -8 309.607 9.07024 12
-3 -3 -8 320.668 9.91894 18
-3 3 -8 322.652 10.1062 12
-3 3 -8 316.641 9.06425 10
-3 3 -8 318.684 9.72462 4
3 3 8 305.887 9.83007 14
3 3 8 305.113 9.50288 10
4 -3 8 70.9811 3.68959 13
4 -3 8 72.0464 2.75287 7
-4 -3 -8 77.8991 3.20651 18
-4 -3 -8 74.6618 3.44913 8
-4 -3 -8 76.7477 2.98035 15
4 -3 8 72.156 3.26518 12
-4 -3 -8 75.9059 2.93965 16
-4 3 -8 77.9547 3.29934 4
4 3 8 72.2389 2.84249 10
-4 3 -8 76.1435 3.45336 12
-5 -3 -8 10.1934 0.80352 15
5 3 8 9.47423 0.86889 10
-5 3 -8 12.046 2.03789 12
4 -4 -8 100.379 3.31153 7
-4 -4 8 100.075 3.34042 18
4 -4 -8 97.4203 3.75176 12
-4 -4 8 94.7983 3.14981 16
-4 -4 8 97.8622 3.13158 15
-4 4 8 98.4023 3.66392 12
-4 4 8 97.1229 3.29795 6
-3 -4 8 241.651 9.57858 17
-3 -4 8 248.075 7.36981 18
-3 -4 8 248.692 7.11572 15
-3 -4 8 242.424 8.15364 16
-3 -4 8 252.077 7.61376 11
3 -4 -8 255.267 7.92446 12
3 -4 -8 250.102 7.40404 7
-3 4 8 250.893 8.06624 12
-3 4 8 254.029 8.08846 2
-3 4 8 246.024 7.35311 6
2 -4 -8 88.8088 3.44586 7
-2 -4 8 82.4766 3.65465 11
-2 -4 8 81.0482 4.40423 5
-2 -4 8 87.4606 3.96482 17
-2 -4 8 86.3128 3.21351 15
2 -4 -8 85.5107 3.75933 12
-2 4 8 89.7692 3.41722 10
-2 4 8 85.5889 3.3176 6
-2 4 8 87.4945 4.25984 12
1 -4 -8 449.101 12.7518 7
-1 -4 8 462.123 13.5561 17
-1 -4 8 459.594 13.077 11
1 -4 -8 458.609 13.1799 12
-1 -4 8 493.732 14.1035 5
-1 4 8 464.163 12.6494 6
0 -4 -8 612.018 16.8182 7
0 -4 8 632.809 17.1484 11
0 -4 8 621.619 18.2725 14
0 -4 8 629.228 17.6225 17
0 -4 8 649.601 18.2956 5
1 -4 8 378.904 11.9473 14
1 -4 8 368.915 11.0507 17
-1 -4 -8 363.487 10.906 16
-1 -4 -8 360.574 10.3046 7
1 -4 8 375.707 11.7941 5
1 -4 8 375.184 11.9524 13
1 -4 8 370.357 10.6646 11
-1 -4 -8 373.563 11.7759 5
1 -4 8 362.446 10.5007 12
-1 -4 -8 379.338 11.6537 8
1 4 8 370.224 10.8442 10
-1 4 -8 374.345 10.6417 10
1 4 8 367.535 11.3115 2
2 -4 8 1480.37 37.1344 17
-2 -4 -8 1420.42 38.2877 5
-2 -4 -8 1393.16 37.2849 16
-2 -4 -8 1409.74 36.4654 12
2 -4 8 1428.46 37.0563 11
2 -4 8 1350.36 38.1308 14
-2 -4 -8 1355.55 36.5961 15
2 -4 8 1415.96 37.0229 12
-2 -4 -8 1529.75 37.8692 8
2 -4 8 1423.57 38.2842 13
2 -4 8 1462.56 38.1499 5
-2 -4 -8 1431.7 37.5628 18
-2 4 -8 1409.97 36.7378 10
2 4 8 1390.76 37.0788 10
-3 -4 -8 441.422 12.2074 15
3 -4 8 443.074 13.255 5
3 -4 8 433.478 12.0201 7
3 -4 8 421.215 14.9367 13
-3 -4 -8 483.123 14.5295 18
3 -4 8 485.791 14.4278 12
3 -4 8 427.887 13.3687 14
-3 -4 -8 423.838 13.3427 16
-3 -4 -8 444.749 12.9661 8
3 4 8 443.073 12.5028 10
3 4 8 448.419 12.8196 14
-4 -4 -8 72.2708 2.79633 18
-4 -4 -8 74.0077 2.51459 15
4 -4 8 78.1369 2.76509 7
4 -4 8 71.7233 2.82292 12
-4 -4 -8 75.3933 2.64369 16
4 -4 8 69.7273 3.36454 13
4 4 8 78.1003 2.64278 10
-4 4 -8 73.0511 3.61733 12
-4 4 -8 69.3298 3.73146 6
4 -5 -8 231.897 6.19477 7
-4 5 8 229.855 6.22648 6
3 -5 -8 104.263 3.86134 12
3 -5 -8 100.563 3.45389 7
-3 5 8 103.325 4.0026 2
-3 5 8 99.5415 4.13322 12
-3 5 8 102.874 3.46366 6
-2 -5 8 559.993 17.2893 17
2 -5 -8 568.952 15.611 7
2 -5 -8 603.48 16.1462 12
-2 -5 8 562.915 16.002 11
-2 5 8 596.276 16.1525 6
-2 5 8 592.629 15.7147 10
-1 -5 8 340.3 10.0861 11
1 -5 -8 361.973 9.99533 7
-1 -5 8 338.793 10.5729 17
-1 -5 8 348.255 11.1142 5
-1 5 8 349.763 9.79558 6
-1 5 8 358.611 10.1907 10
0 -5 8 3770.77 95.5964 11
0 -5 -8 3787.45 95.3361 7
0 -5 -8 3989.39 96.709 5
0 -5 -8 3727.3 95.9709 16
0 -5 8 3659.76 96.8267 5
0 -5 8 3807.79 96.18 17
0 -5 8 3807.04 96.7703 13
0 5 8 3679.03 95.6675 10
1 -5 8 95.5686 4.63971 5
1 -5 8 93.9155 3.31525 12
1 -5 8 101.105 5.07839 13
-1 -5 -8 92.9529 3.97759 16
1 -5 8 93.8233 4.03071 17
-1 -5 -8 89.8619 4.08031 18
-1 -5 -8 96.2761 4.69597 5
1 5 8 100.603 3.99056 10
-1 5 -8 96.615 3.70647 10
1 5 8 94.3936 4.4629 2
-2 -5 -8 195.257 6.42274 16
-2 -5 -8 189.92 8.27856 5
2 -5 8 193.258 6.92484 5
2 -5 8 184.563 7.75015 13
2 -5 8 188.232 6.134 17
-2 -5 -8 188.697 6.65573 18
2 -5 8 186.855 5.81999 12
-2 5 -8 185.669 5.86475 10
2 5 8 179.652 6.14253 10
3 -5 8 454.016 11.9989 12
-3 -5 -8 454.33 12.8314 5
3 -5 8 430.701 12.3698 5
3 -5 8 434.149 12.9809 13
-3 -5 -8 451.031 12.3011 18
-3 -5 -8 437.092 12.1948 16
-3 5 -8 445.985 11.7281 10
-3 5 -8 442.433 11.7255 6
3 5 8 437.55 11.9911 10
3 -6 -8 213.314 5.70298 7
3 -6 -8 210.526 5.8554 16
-3 6 8 210.57 5.71015 6
-2 -6 8 62.5434 2.61677 17
2 -6 -8 66.4465 2.39283 7
-2 -6 8 62.0036 3.11265 5
-2 6 8 64.3167 2.49682 6
-2 6 8 67.442 2.38031 10
-2 6 8 63.2535 2.88302 2
-1 -6 8 225.043 6.79426 11
1 -6 -8 240.425 7.14447 16
-1 -6 8 222.534 7.13365 17
-1 -6 8 238.229 7.76008 5
1 -6 -8 230.137 6.69421 7
-1 6 8 236.391 6.94219 10
-1 6 8 241.254 7.5075 2
0 -6 -8 0.77673 0.76301 16
0 -6 8 1.75621 1.00626 17
0 -6 -8 0.1808 1.3646 5
0 -6 -8 1.70735 0.84693 7
0 -6 8 0.82486 1.02971 11
0 6 8 3.60277 1.43932 2
0 6 -8 3.83134 1.14093 10
1 -6 8 271.784 8.55676 13
-1 -6 -8 256.938 7.77758 18
1 -6 8 271.918 8.47812 5
-1 -6 -8 269.426 7.9998 16
1 -6 8 268.46 7.94939 17
1 -6 8 252.797 7.75099 11
-1 -6 -8 279.914 8.57189 5
1 6 8 259.66 7.78805 10
-1 6 -8 264.256 7.56523 10
-2 -6 -8 414.301 11.4594 16
2 -6 8 411.058 11.9429 13
-2 -6 -8 420.58 11.8931 5
-2 -6 -8 410.314 11.2924 18
2 -6 8 414.908 11.237 17
2 -6 8 420.555 11.6934 5
-2 6 -8 424.545 11.1242 10
3 -6 8 25.3598 2.14209 13
-3 6 -8 24.7067 1.68235 6
1 -7 -8 471.658 12.0958 16
-1 -7 8 454.211 12.3283 5
-1 -7 8 427.748 12.17 17
-1 7 8 476.108 12.2803 2
-1 7 8 479.938 11.9413 10
0 -7 -8 124.766 3.82753 16
0 -7 8 129.608 4.18808 5
0 -7 8 122.16 3.85043 17
0 7 8 130.628 3.77602 10
1 -7 8 521.998 14.5566 5
-1 -7 -8 543.195 13.8271 16
5 0 -9 331.922 9.34701 10
-5 0 9 336.365 9.34614 11
-5 0 9 334.661 8.98583 15
-5 0 9 342.515 9.42731 18
-4 0 9 310.377 8.56699 6
-4 0 9 294.36 8.82741 11
4 0 -9 295.924 8.77705 10
-4 0 9 287.174 8.32123 15
-4 0 9 293.745 8.51917 12
-4 0 9 298.661 8.66522 16
-4 0 9 299.661 8.84882 18
-3 0 9 16.7831 1.51096 16
3 0 -9 15.4919 2.30209 10
-3 0 9 18.2655 1.69039 18
-3 0 9 15.7487 2.13858 12
-3 0 9 17.3155 1.99045 6
2 0 -9 6398.72 160.449 3
-2 0 9 6092.08 150.222 12
-2 0 9 5678.79 150.112 18
-2 0 9 6158.98 162.056 9
-2 0 9 5743.19 149.988 6
-2 0 9 5825.74 149.821 15
1 0 -9 131.653 11.3806 9
1 0 -9 135.565 7.47349 3
0 0 9 10.4751 2.89297 3
0 0 -9 11.4723 4.66723 9
1 0 9 1146.37 37.3674 3
-1 0 -9 1122.67 38.1398 9
1 0 9 1095.96 39.7391 9
2 0 9 1454.47 36.9733 14
2 0 9 1462.73 37.3375 12
2 0 9 1391.94 36.2546 10
-2 0 -9 1370.74 36.9103 4
-2 0 -9 1459.14 36.1561 10
-2 0 -9 1359.84 50.6938 9
-2 0 -9 1412.75 37.4437 8
3 0 9 203.847 6.24644 10
3 0 9 206.136 6.9111 13
-3 0 -9 203.259 6.8467 12
-3 0 -9 202.43 7.02251 4
-3 0 -9 206.33 7.36518 8
3 0 9 221.515 7.15736 14
4 0 9 29.1936 1.68316 10
-4 0 -9 29.1061 2.2088 12
-4 0 -9 33.7085 2.49339 8
-4 0 -9 28.5379 2.33907 4
4 0 9 28.8487 2.20642 13
5 0 9 49.1019 1.80633 7
-5 0 -9 51.5788 2.12337 12
5 0 9 49.5942 3.38646 13
-5 0 -9 48.696 2.24973 4
5 0 9 50.8436 1.81629 10
-5 0 -9 49.3482 2.02326 15
-5 -1 9 122.989 4.09813 11
5 -1 -9 130.857 4.11311 10
-5 -1 9 127.027 3.85777 15
-5 -1 9 128.64 4.2057 18
-5 -1 9 122.578 3.9567 16
-5 1 9 131.924 4.17106 11
-5 1 9 129.538 3.8444 12
-5 1 9 132.92 4.19016 18
5 1 -9 128.287 4.15264 10
-4 -1 9 159.319 5.174 16
4 -1 -9 162.553 5.37696 10
-4 -1 9 161.354 5.39307 11
-4 -1 9 169.29 5.03401 15
4 -1 -9 152.666 5.05239 7
-4 1 9 150.756 4.93921 15
4 1 -9 159.898 5.49179 10
-4 1 9 160.799 5.44459 12
-4 1 9 168.767 5.53409 18
-4 1 9 164.756 5.22435 6
-3 -1 9 27.3414 1.71982 15
3 -1 -9 27.2093 1.98686 10
-3 -1 9 26.348 2.58829 17
-3 -1 9 29.9934 2.15771 11
-3 -1 9 27.3106 2.2384 6
-3 -1 9 25.6006 2.13088 12
-3 -1 9 25.1451 1.88608 18
-3 1 9 28.974 2.02647 15
-3 1 9 29.2172 2.09465 18
-3 1 9 29.2256 2.17107 12
-3 1 9 28.0647 1.80601 16
-3 1 9 31.2927 2.03842 6
2 -1 -9 2748.59 71.425 10
-2 -1 9 2804.4 71.0939 15
2 -1 -9 3058.81 87.0471 3
-2 -1 9 2788.78 77.7648 9
-2 -1 9 2774.26 71.3816 18
-2 -1 9 2843.1 71.2764 6
-2 1 9 2906.81 86.3183 9
-2 1 9 2710.25 71.2281 6
-2 1 9 2764.7 71.6311 12
1 -1 -9 3234.75 94.5914 9
-1 1 9 3221.38 90.0165 3
-1 1 9 3337.58 94.171 9
0 -1 -9 1228.77 43.0814 9
0 1 9 1278.1 39.6271 3
0 1 9 1331.51 42.7845 9
1 -1 9 1792.16 51.1837 3
1 1 9 1743.9 57.3494 9
1 1 9 1808.81 57.1839 3
-1 1 -9 1767.37 55.5317 9
-2 -1 -9 1336 34.7583 4
2 -1 9 1359.64 33.8632 10
-2 -1 -9 1308.61 34.4969 12
-2 -1 -9 1259.28 49.6734 9
2 -1 9 1356.76 34.7823 14
-2 -1 -9 1263.48 35.0399 5
-2 -1 -9 1345.23 35.4253 8
2 -1 9 1261.87 48.6818 3
2 -1 9 1373.26 34.6093 13
-2 1 -9 1351.78 34.7987 4
-2 1 -9 1282.43 50.4746 9
-2 1 -9 1302.45 35.1028 8
2 1 9 1365.55 34.3289 10
-2 1 -9 1353.1 34.1038 10
2 1 9 1365.74 34.8779 14
-2 1 -9 1342.7 34.774 12
-3 -1 -9 2559.41 65.6226 18
-3 -1 -9 2617 65.2956 16
-3 -1 -9 2527.74 66.4567 8
-3 -1 -9 2673.41 65.9608 4
3 -1 9 2552.64 65.7221 13
-3 -1 -9 2539.4 65.5968 12
3 -1 9 2598.6 66.0705 12
3 -1 9 2553.27 64.8773 10
3 -1 9 2558.69 65.8911 14
3 1 9 2444.66 65.1582 10
3 1 9 2542.53 65.7363 14
-3 1 -9 2644.92 66.0814 8
-3 1 -9 2539.86 65.8381 12
-3 1 -9 2556.9 65.9146 4
4 -1 9 718.726 19.4715 12
-4 -1 -9 666.227 18.5254 4
-4 -1 -9 687.172 18.2449 12
4 -1 9 671.547 18.5063 13
-4 -1 -9 684.191 18.0908 18
-4 -1 -9 678.34 17.7915 16
-4 -1 -9 651.897 18.9377 8
-4 -1 -9 692.281 18.1746 15
4 -1 9 680.659 17.66 10
4 1 9 650.021 18.3858 13
-4 1 -9 640.723 18.5087 4
-4 1 -9 653.293 18.2367 15
4 1 9 651.782 17.7957 10
-4 1 -9 666.911 18.5211 12
5 -1 9 37.664 2.84611 13
5 -1 9 41.3066 1.58216 7
-5 -1 -9 37.7901 1.64867 15
-5 -1 -9 39.1477 1.93925 4
-5 1 -9 39.9714 1.91711 12
5 1 9 34.5793 2.13306 13
-5 1 -9 38.8415 1.90831 4
5 1 9 41.8932 1.57397 10
-5 -2 9 271.129 7.45805 16
-5 -2 9 280.614 7.69701 18
-5 -2 9 254.536 7.55377 11
-5 -2 9 279.592 7.41728 15
5 -2 -9 277.443 7.44683 10
-5 2 9 272.026 7.5149 12
-5 2 9 278.244 7.63209 11
-4 -2 9 425.059 11.3405 15
-4 -2 9 403 11.4252 16
-4 -2 9 407.868 11.6602 11
4 -2 -9 417.509 11.6171 10
-4 -2 9 416.412 11.6903 18
-4 2 9 404.345 11.4494 6
-4 2 9 429.626 11.9963 18
-4 2 9 415.11 11.9566 12
3 -2 -9 1492.54 38.434 7
-3 -2 9 1487.22 38.7515 18
-3 -2 9 1510.12 38.6295 16
-3 -2 9 1496.15 38.799 11
-3 -2 9 1495.84 38.4088 15
-3 -2 9 1513.59 39.2553 17
3 -2 -9 1489.27 39.3764 12
-3 2 9 1534.99 38.9748 18
-3 2 9 1519.38 39.2332 12
-3 2 9 1468.73 38.5711 6
-2 -2 9 4551.13 114.642 15
-2 -2 9 4505.93 115.463 17
-2 -2 9 4329.78 114.872 18
2 -2 -9 4607.08 114.948 10
-2 -2 9 4622.15 115.032 11
2 -2 -9 4615.05 114.782 7
-2 -2 9 4507.42 114.71 6
2 -2 -9 4547.3 115.476 12
-2 2 9 4684.59 115.454 12
-2 2 9 4367.84 115.532 2
-2 2 9 4670.5 114.824 6
-2 2 9 4528.22 114.72 10
-2 2 9 4591 115.201 18
-2 2 9 4808.7 137.024 9
-1 -2 9 3228.72 84.1492 17
-1 -2 9 3244.35 83.7737 11
1 -2 -9 3461.01 100.284 9
1 -2 -9 3571.64 101.941 3
1 -2 -9 3325.14 83.6885 10
1 2 -9 3263.97 88.442 9
-1 2 9 3368.62 95.9899 3
-1 2 9 3082.8 83.6236 10
0 -2 9 5129.15 142.043 9
0 -2 -9 5137.05 148.078 9
0 2 -9 5210.54 140.816 9
0 2 9 5667.46 148.075 9
1 -2 9 1119.74 28.4094 11
1 -2 9 972.862 41.0779 3
1 -2 9 1096.19 28.9055 2
1 -2 9 1096.35 28.5226 12
1 -2 9 1115.69 28.8889 14
-1 -2 -9 1065.02 29.2012 5
-1 -2 -9 1129.3 44.935 9
-1 -2 -9 1125.81 29.6962 8
-1 2 -9 1080.94 39.9003 9
1 2 9 1155.6 45.167 9
1 2 9 1041.05 28.4009 10
1 2 9 1105.43 44.2396 3
-1 2 -9 1070.6 28.7754 10
-2 -2 -9 188.089 6.28448 16
-2 -2 -9 181.246 6.79103 5
2 -2 9 187.087 6.30798 12
2 -2 9 191.008 6.15346 11
2 -2 9 187.805 6.28348 13
2 -2 9 184.456 6.52353 14
-2 -2 -9 187.243 6.91237 8
-2 -2 -9 192.177 6.58983 4
2 -2 9 185.926 5.59369 7
-2 -2 -9 187.612 6.05878 12
2 2 9 177.16 6.05227 10
-2 2 -9 179.65 6.38998 4
-2 2 -9 181.716 6.92377 12
-2 2 -9 181.994 5.78703 10
-3 -2 -9 146.509 5.84316 8
-3 -2 -9 142.659 5.05264 16
3 -2 9 138.624 4.3708 7
-3 -2 -9 142.756 4.95005 12
-3 -2 -9 141.812 5.32307 4
3 -2 9 140.707 4.33057 10
-3 -2 -9 139.427 5.30323 18
3 -2 9 140.914 5.45763 12
-3 -2 -9 138.391 5.73599 5
3 -2 9 137.588 5.65829 14
3 -2 9 139.91 5.31931 13
-3 2 -9 134.194 5.38076 12
-3 2 -9 130.564 5.22772 4
3 2 9 137.875 5.4601 14
3 2 9 132.661 4.86142 10
-3 2 -9 136.68 4.45059 10
-4 -2 -9 614.639 17.6211 8
4 -2 9 621.749 17.3727 13
4 -2 9 618.768 17.1934 12
4 -2 9 615.618 16.2295 7
-4 -2 -9 622.013 16.4939 12
-4 -2 -9 631.437 16.5142 16
-4 -2 -9 631.155 16.8446 18
-4 -2 -9 618.952 16.7386 15
-4 -2 -9 621.664 16.9198 4
-4 2 -9 617.525 17.056 4
-4 2 -9 639.629 17.2616 12
4 2 9 598.366 16.5057 10
4 2 9 598.618 17.0172 13
-5 -2 -9 80.6676 2.54714 15
5 -2 9 78.0344 3.25379 13
5 -2 9 76.716 2.53958 7
-5 2 -9 83.2052 2.91822 12
-5 2 -9 82.0936 2.78432 4
5 2 9 81.7985 2.52244 10
-5 -3 9 73.3731 2.47051 18
-5 -3 9 73.1296 2.30204 15
-5 3 9 73.8243 2.43722 11
-5 3 9 74.4776 2.49503 12
-4 -3 9 41.0948 2.1136 18
4 -3 -9 37.8743 2.09241 7
-4 -3 9 36.9928 1.90281 16
4 -3 -9 35.7153 3.11186 12
-4 -3 9 38.7446 2.33645 11
-4 -3 9 37.7653 1.85702 15
4 -3 -9 44.8124 2.00105 10
-4 3 9 41.3407 2.43136 12
-4 3 9 41.7498 2.07456 6
-3 -3 9 358.553 10.3535 16
3 -3 -9 359.819 10.3575 7
3 -3 -9 359.977 11.0305 12
-3 -3 9 372.755 10.1997 15
-3 -3 9 364.534 10.4953 18
-3 -3 9 382.648 11.1055 17
3 -3 -9 366.567 10.3291 10
-3 -3 9 370.854 10.6724 11
-3 3 9 372.474 11.2455 2
-3 3 9 368.764 10.41 6
-3 3 9 376.571 11.1219 12
-2 -3 9 184.593 6.11173 11
2 -3 -9 179.331 5.84788 7
2 -3 -9 187.767 6.43236 12
-2 -3 9 191.059 5.63811 15
-2 -3 9 191.981 6.52493 17
-2 -3 9 178.378 6.07545 18
2 -3 -9 195.285 5.84555 10
-2 3 9 190.821 6.61712 12
-2 3 9 188.837 5.82331 6
-2 3 9 188.754 5.82909 10
1 -3 -9 1992.57 51.5439 12
1 -3 -9 2107.67 52.4034 8
-1 -3 9 2012.8 52.2911 5
1 -3 -9 2016.59 50.9225 10
-1 -3 9 1918.07 50.8303 15
-1 -3 9 2016.95 51.8915 2
-1 -3 9 1967.94 51.3211 11
-1 -3 9 2031.22 51.8018 17
1 -3 -9 1988.77 51.0531 7
-1 -3 9 2048.97 52.397 14
-1 3 9 1996.87 50.9597 6
-1 3 9 1977.6 51.8163 12
0 -3 -9 970.341 45.983 9
0 -3 -9 1067.09 28.1761 8
0 -3 9 1032.38 28.0454 13
0 -3 -9 1000.93 26.4925 7
0 -3 9 1067.02 27.3232 17
0 -3 9 1029.53 26.8578 11
0 -3 9 1016.62 27.3696 2
0 -3 9 1055.3 27.648 14
0 -3 -9 974.275 27.6222 5
0 -3 9 1047.12 26.5603 12
0 3 -9 970.987 35.2979 9
0 3 9 1047.32 26.8131 10
1 -3 9 222.511 6.81173 11
1 -3 9 215.197 6.81792 12
-1 -3 -9 204.247 6.3872 7
-1 -3 -9 222.829 7.97878 8
1 -3 9 219.674 7.59982 13
-1 -3 -9 222.132 6.96813 16
-1 -3 -9 215.005 7.72588 5
1 -3 9 227.876 7.23244 17
1 -3 9 220.567 7.58732 14
-1 3 -9 222.227 6.94512 10
1 3 9 213.197 7.65747 2
-2 -3 -9 1339.8 35.0667 8
-2 -3 -9 1336.14 34.23 16
2 -3 9 1285.4 34.8618 14
-2 -3 -9 1307.65 34.4932 18
-2 -3 -9 1270.06 35.0532 5
-2 -3 -9 1295.53 33.8543 12
2 -3 9 1343.97 34.3091 12
2 -3 9 1354.79 33.9961 11
2 -3 9 1290.8 34.6585 13
2 3 9 1271.32 34.0698 10
-2 3 -9 1256.41 34.12 4
-2 3 -9 1278.76 33.7393 10
-3 -3 -9 60.6868 2.94164 16
-3 -3 -9 52.5925 2.53454 12
3 -3 9 52.7295 3.00696 12
3 -3 9 52.4414 3.60529 14
-3 -3 -9 56.4295 3.08486 18
3 -3 9 53.1517 3.37972 13
-3 -3 -9 54.6367 3.4716 5
-3 -3 -9 52.7996 2.75984 15
3 3 9 50.3705 2.73509 10
-3 3 -9 53.1811 2.36622 10
-3 3 -9 49.7702 3.15305 4
-3 3 -9 49.375 3.41973 12
3 3 9 54.659 3.25661 14
4 -3 9 230.347 6.61949 7
4 -3 9 236.453 7.27718 12
-4 -3 -9 244.406 6.96003 15
-4 -3 -9 241.302 6.89511 16
-4 -3 -9 238.716 7.15212 18
4 -3 9 237.492 7.56364 5
-4 -3 -9 236.021 7.54626 8
4 -3 9 239.769 7.80694 13
-4 3 -9 234.825 7.42018 12
4 3 9 231.182 6.84347 10
-4 3 -9 230.572 7.06391 4
4 -4 -9 368.079 10.4496 12
4 -4 -9 369.146 9.95103 7
-4 -4 9 370.271 10.0394 18
-4 -4 9 374.155 9.86007 15
-4 4 9 369.676 10.3926 12
-4 4 9 371.425 10.0111 6
3 -4 -9 287.848 8.42102 7
-3 -4 9 286.632 8.78899 17
-3 -4 9 275.055 8.59577 18
3 -4 -9 282.681 9.18302 12
-3 4 9 296.06 8.35202 6
-3 4 9 306.198 9.87782 2
-2 -4 9 609.804 16.6448 17
2 -4 -9 552.092 15.7545 7
2 -4 -9 598.341 16.4029 12
-2 -4 9 571.048 15.4752 15
-2 -4 9 560.587 16.8014 5
-2 -4 9 584.245 16.1114 11
-2 4 9 593.474 15.7359 6
-2 4 9 602.027 15.8746 10
-2 4 9 587.151 16.5384 12
-1 -4 9 2125.8 55.1247 5
-1 -4 9 2094.51 54.684 17
-1 -4 9 2087.16 54.1348 11
1 -4 -9 2092.22 53.7987 7
1 -4 -9 2134.19 54.346 12
-1 4 9 2088.23 54.0083 10
-1 4 9 2150.73 53.6639 6
0 -4 9 144.205 6.07025 14
0 -4 -9 138.436 4.7731 7
0 -4 9 154.291 6.71762 13
0 -4 9 145.28 5.99951 5
0 -4 9 142.276 5.44291 17
0 -4 9 154.634 5.19894 11
0 -4 -9 141.491 6.00064 5
0 4 9 143.065 5.05101 10
-1 -4 -9 416.471 11.8728 7
1 -4 9 441.938 13.5749 13
-1 -4 -9 448.19 13.3025 8
1 -4 9 445.596 13.5092 5
1 -4 9 438.297 12.1345 12
1 -4 9 449.586 13.6202 14
1 -4 9 447.368 12.6974 17
1 -4 9 434.158 12.3004 11
-1 -4 -9 431.472 12.5394 16
-1 -4 -9 440.779 13.4658 5
-1 4 -9 419.912 12.2196 10
1 4 9 417.526 12.8667 2
1 4 9 417.4 12.3834 10
2 -4 9 362.249 11.7032 13
2 -4 9 359.81 11.6538 14
-2 -4 -9 360.227 11.0317 18
-2 -4 -9 348.971 10.2293 15
-2 -4 -9 375.073 11.2932 8
2 -4 9 359.264 10.567 11
-2 -4 -9 370.319 11.6601 5
-2 -4 -9 358.595 10.7564 16
2 -4 9 367.131 10.571 12
2 -4 9 357.496 10.5897 17
2 -4 9 364.117 11.5461 5
-2 -4 -9 359.763 10.1082 12
2 4 9 337.726 10.5444 10
-2 4 -9 356.469 10.2639 10
-3 -4 -9 470.416 13.1651 16
3 -4 9 472.374 13.1475 12
-3 -4 -9 466.598 13.9855 5
-3 -4 -9 453.971 12.6889 15
3 -4 9 464.689 14.1215 13
3 -4 9 455.259 13.8647 14
-3 -4 -9 468.787 13.4582 8
-3 -4 -9 464.581 13.3948 18
3 -4 9 473.598 13.7755 5
3 4 9 463.964 12.9597 10
3 4 9 488.724 13.3219 14
-3 4 -9 465.27 12.5847 10
-4 -4 -9 232.666 6.29583 16
-4 -4 -9 212.066 6.18351 15
4 -4 9 224.937 6.50698 12
-4 -4 -9 230.376 6.50565 18
4 -4 9 221.515 7.08673 13
4 4 9 231.761 7.49565 13
-4 4 -9 224.165 7.13771 12
-4 5 9 44.1527 1.64368 6
3 -5 -9 558.477 14.7864 7
3 -5 -9 575.755 15.2707 12
-3 5 9 548.406 14.7793 6
-3 5 9 546.04 15.2541 12
-3 5 9 572.434 15.3193 2
2 -5 -9 196.856 6.74006 7
-2 -5 9 199.676 6.99476 5
-2 -5 9 193.502 6.14155 11
-2 -5 9 202.052 6.50108 17
-2 5 9 192.319 5.90991 6
-2 5 9 200.695 6.25158 10
-2 5 9 185.411 7.3984 2
-1 -5 9 340.197 10.8946 5
-1 -5 9 351.317 10.5155 17
-1 -5 9 346.093 9.9872 11
1 -5 -9 341.539 9.73849 7
-1 5 9 337.074 9.60279 6
-1 5 9 342.931 9.9672 10
0 -5 -9 115.707 4.62235 16
0 -5 -9 120.242 5.40513 5
0 -5 -9 121.691 4.22138 7
0 -5 9 120.745 4.83716 17
0 -5 9 127.225 5.42877 5
0 -5 9 128.942 4.51516 11
0 -5 9 130.177 5.76219 13
0 5 9 121.019 4.54284 10
-1 -5 -9 2048.38 53.1407 18
-1 -5 -9 2056.98 53.0309 16
-1 -5 -9 2149.1 53.9595 5
1 -5 9 1965.26 51.9735 12
1 -5 9 1996.2 53.8729 13
1 -5 9 2011.8 53.8966 5
1 -5 9 2148.97 53.1274 17
1 -5 9 2043.59 52.6848 11
1 5 9 2018.02 52.773 10
1 5 9 2035.95 53.1138 2
-1 5 -9 2139.44 52.57 10
-2 -5 -9 41.4269 2.5735 18
2 -5 9 42.6651 3.2362 13
2 -5 9 44.1242 2.11956 12
-2 -5 -9 41.429 2.99678 5
-2 -5 -9 40.5121 2.41521 16
2 -5 9 43.9655 3.00008 5
2 -5 9 41.7818 2.49541 17
-2 5 -9 39.7849 2.08142 10
2 5 9 40.6464 2.47305 10
3 -5 9 47.9758 2.03684 12
-3 -5 -9 46.2319 2.2268 18
3 -5 9 45.6689 2.80374 13
-3 -5 -9 45.4144 2.55158 5
-3 -5 -9 47.1763 2.11782 16
3 5 9 43.7712 2.10971 10
-3 5 -9 48.5731 1.85523 6
-3 5 -9 43.8729 1.7666 10
3 -6 -9 492.304 12.575 7
3 -6 -9 489.835 12.7497 16
2 -6 -9 69.882 2.68102 16
-2 -6 9 64.6743 3.99066 5
-2 -6 9 69.5406 2.78184 17
2 -6 -9 71.8997 2.49122 7
-2 6 9 72.7484 3.01732 2
-2 6 9 74.5745 2.44171 10
-2 6 9 70.9239 2.65637 6
1 -6 -9 217.807 6.29585 7
1 -6 -9 222.948 6.69816 16
-1 -6 9 223.962 7.27469 5
-1 -6 9 210.507 6.39654 11
-1 -6 9 219.951 6.78548 17
-1 6 9 225.13 6.53678 10
-1 6 9 214.865 6.98673 2
0 -6 9 50.1029 2.42195 11
0 -6 -9 56.092 2.56979 16
0 -6 -9 59.9293 3.45161 5
0 -6 -9 52.1901 2.19005 7
0 -6 9 54.0546 2.61656 17
0 -6 9 55.9392 3.07251 5
0 6 -9 53.1964 2.70564 10
0 6 9 55.0007 2.45714 10
0 6 9 49.7473 2.83094 2
1 -6 9 299.383 9.21167 5
-1 -6 -9 291.426 8.71921 16
-1 -6 -9 293.527 8.57619 18
1 -6 9 309.421 9.25206 13
-1 -6 -9 308.689 9.20714 5
1 -6 9 293.445 8.67314 17
1 -6 9 296.014 8.57823 11
-1 6 -9 308.635 8.37084 10
1 6 9 297.851 8.58618 10
2 -6 9 330.422 9.88778 5
-2 -6 -9 350.243 9.69002 5
-2 -6 -9 330.642 9.23059 16
-2 -6 -9 317.585 9.36555 18
2 -6 9 338.467 9.70035 13
2 6 9 321.104 9.25273 14
2 6 9 323.655 9.08325 10
-2 6 -9 348.56 8.97515 10
1 -7 -9 399.395 10.6697 16
0 -7 -9 263.387 7.30544 16
0 -7 9 268.545 7.60355 5
0 -7 9 260.458 7.33141 17
0 7 9 287.024 7.25861 10
-5 0 10 191.228 5.77175 15
-5 0 10 198.088 5.8183 11
-5 0 10 201.497 5.92942 18
4 0 -10 15.497 1.75234 10
-4 0 10 14.3126 1.42977 15
-4 0 10 11.5377 1.28958 16
-4 0 10 15.3437 1.72035 11
-4 0 10 14.6929 1.51712 12
-3 0 10 417.777 11.4713 12
-3 0 10 422.733 11.3702 6
-3 0 10 400.665 11.1062 15
-3 0 10 394.031 11.2911 16
-2 0 10 1077.73 27.5019 6
-2 0 10 1103.68 27.6605 12
-2 0 10 1050.12 27.2982 15
-2 0 10 1020.8 27.6139 18
1 0 -10 2659 79.8823 9
-1 0 10 2743.39 78.3615 9
0 0 10 838.081 23.7208 3
0 0 -10 747.066 29.2509 9
2 0 10 6.84151 1.2619 10
-2 0 -10 10.3767 1.9458 8
-2 0 -10 5.51413 1.51637 4
2 0 10 7.72485 1.98129 12
-2 0 -10 13.1958 11.1351 9
-3 0 -10 1907.37 50.1716 12
3 0 10 1975.33 50.2677 14
3 0 10 1918.91 49.4733 10
-3 0 -10 1964.76 50.8459 8
3 0 10 1972.65 50.6723 12
3 0 10 1913.79 50.2091 13
-3 0 -10 1935.15 50.4129 4
-4 0 -10 963.924 26.3435 4
-4 0 -10 1013.16 26.2248 12
-4 0 -10 975.759 26.6716 15
4 0 10 979.674 25.4686 10
-4 0 -10 997.01 26.9833 8
4 0 10 964.72 26.1345 13
5 0 10 2.62951 0.54396 10
-5 0 -10 2.83871 0.7977 12
5 0 10 3.537 1.002 13
-5 0 -10 3.9015 1.13451 15
-5 0 -10 3.34923 0.83929 4
-5 -1 10 150.998 4.59599 11
-5 -1 10 157.194 4.74819 18
-5 -1 10 151.986 4.36867 15
5 -1 -10 146.579 4.58059 10
-5 1 10 143.542 4.58129 11
-4 -1 10 357.227 10.3871 11
4 -1 -10 364.94 10.3988 10
-4 -1 10 350.842 10.124 16
-4 -1 10 368.368 10.0073 15
-4 -1 10 365.691 10.4559 18
-4 1 10 371.495 10.4393 12
-4 1 10 366.445 10.1447 6
-4 1 10 361.921 10.4816 18
-4 1 10 359.082 9.90912 15
4 1 -10 349.197 10.3289 10
3 -1 -10 302.265 9.13984 10
-3 -1 10 310.569 9.15565 18
-3 -1 10 314.872 9.20253 11
-3 -1 10 300.785 8.89915 16
-3 -1 10 308.412 8.7689 15
-3 -1 10 315.115 9.57388 17
-3 -1 10 323.293 8.9427 6
-3 1 10 317.466 9.00888 6
-3 1 10 304.402 8.76246 15
-3 1 10 323.468 9.40275 12
-3 1 10 325.165 9.3313 18
2 -1 -10 2496.46 64.278 10
-2 -1 10 2521.61 64.0682 6
2 -1 -10 2677.36 82.4546 3
-2 -1 10 2498.71 63.9786 12
-2 -1 10 2576.69 63.945 15
-2 -1 10 2617.19 64.2895 11
-2 -1 10 2402.92 64.189 18
-2 1 10 2559.82 65.0105 2
-2 1 10 2549.15 64.1076 6
-2 1 10 2421.18 63.9087 15
-2 1 10 2659 64.5755 12
-2 1 10 2498.05 80.2264 9
-2 1 10 2442.54 64.3483 18
1 -1 -10 232.677 15.2861 3
-1 -1 10 224.105 13.8024 9
1 -1 -10 245.496 17.9505 9
1 1 -10 222.98 14.3181 9
0 -1 -10 174.907 14.6431 9
0 1 10 198.077 15.453 9
0 1 -10 190.378 11.9876 9
0 1 10 199.555 11.8212 3
1 -1 10 1922.83 47.0644 14
-1 -1 -10 1821.12 47.8308 8
1 -1 10 1878.51 54.1509 3
-1 -1 -10 1649.73 58.1816 9
1 -1 10 1824.8 52.1127 3
1 1 10 1737.73 61.2797 9
1 1 10 1853.04 59.3834 3
-1 1 -10 1757.03 57.6207 9
1 1 10 1936.79 46.9313 10
2 -1 10 290.968 9.02386 12
-2 -1 -10 300.546 9.02614 4
-2 -1 -10 285.528 9.53714 8
2 -1 10 291.016 8.94688 14
-2 -1 -10 275.273 26.2726 9
-2 -1 -10 291.663 8.75796 12
2 -1 10 267.284 9.40953 2
2 -1 10 306.622 8.03023 10
2 -1 10 298.279 8.78563 13
-2 1 -10 282.455 8.26656 10
-2 1 -10 279.499 8.94736 4
-2 1 -10 281.056 9.39364 8
2 1 10 284.792 8.94976 14
2 1 10 310.07 8.50051 10
-2 1 -10 285.842 9.0337 12
3 -1 10 3112.69 79.1246 10
3 -1 10 3058.47 79.986 13
-3 -1 -10 3256.35 80.264 4
-3 -1 -10 3069.34 80.7999 8
-3 -1 -10 3093.02 79.9523 12
3 -1 10 3250.67 80.4376 12
-3 -1 -10 3179.74 79.9343 18
3 -1 10 3124.61 80.2322 14
-3 1 -10 3159.41 80.2633 4
-3 1 -10 3074.23 80.1466 12
3 1 10 2995.15 79.4398 10
3 1 10 3134.55 80.0663 14
-3 1 -10 3286.6 80.4348 8
4 -1 10 681.727 18.4171 12
4 -1 10 602.49 19.2602 13
4 -1 10 661.784 17.1719 10
4 1 10 636.649 17.4858 10
-4 1 -10 682.346 17.4328 15
-5 -1 -10 27.924 1.39026 15
5 -1 10 28.7831 1.96528 13
5 -1 10 29.6853 1.37126 7
-5 -1 -10 27.8049 1.63201 4
5 1 10 29.0067 1.86074 13
-5 1 -10 30.4691 1.77383 12
-5 -2 10 372.051 9.73168 18
-5 -2 10 337.563 9.53415 11
5 -2 -10 363.288 9.70653 10
-5 -2 10 367.564 9.4561 15
5 2 -10 340.285 9.71731 10
-5 2 10 365.883 9.64468 11
-5 2 10 350.851 9.74143 12
4 -2 -10 359.108 10.3747 10
-4 -2 10 363.442 10.2396 16
4 -2 -10 375.863 10.2372 7
-4 -2 10 365.261 12.1601 11
-4 -2 10 367.199 10.5295 18
-4 -2 10 378.582 10.1543 15
-4 2 10 362.908 10.6955 12
-4 2 10 369.305 10.9647 6
-3 -2 10 2027.83 51.4756 17
-3 -2 10 1951.76 50.9198 18
-3 -2 10 2015.46 51.0396 11
-3 -2 10 2021.53 50.7529 16
-3 -2 10 1986.49 50.5334 6
-3 -2 10 1955.61 50.577 15
3 -2 -10 1968 51.6356 12
3 -2 -10 1976.1 50.6309 7
3 -2 -10 1961.54 50.923 10
-3 2 10 1982.91 50.7949 6
-3 2 10 2026.45 51.1894 18
-3 2 10 2043.64 51.4454 12
-3 2 10 1944.67 51.5256 2
2 -2 -10 1042.74 28.9601 12
2 -2 -10 1056.32 28.2373 7
-2 -2 10 1089.06 28.3814 18
-2 -2 10 1122.48 28.5497 11
-2 -2 10 1147.52 28.2248 6
2 -2 -10 1063.34 28.3853 10
-2 -2 10 1095.68 28.1066 15
-2 -2 10 1120.78 29.0067 17
-2 2 10 1101.43 28.6985 18
-2 2 10 1092.8 28.2646 6
-2 2 10 1066.9 29.1061 2
-2 2 10 1096.05 28.1137 10
-2 2 10 1097.3 28.9034 12
1 -2 -10 476.519 30.1267 3
1 -2 -10 483.036 13.2406 10
-1 -2 10 471.609 13.3229 11
-1 -2 10 522.311 13.0368 15
1 -2 -10 455.841 13.6404 12
-1 -2 10 482.696 13.0116 6
1 -2 -10 480.657 29.0394 9
-1 -2 10 472.426 13.8629 2
-1 -2 10 489.561 13.721 17
-1 2 10 485.279 24.3742 3
-1 2 10 485.223 13.1225 6
-1 2 10 492.457 13.1946 10
-1 2 10 481.344 13.8531 2
-1 2 10 517.008 13.8034 12
1 2 -10 501.481 20.5558 9
0 -2 10 2584.1 66.9136 2
0 -2 -10 2600.09 83.6514 9
0 -2 10 2557.36 66.3899 11
0 -2 10 2755.19 67.3757 14
0 -2 -10 2743.21 67.6277 8
0 -2 10 2697.69 66.838 17
0 2 10 2630.06 79.6539 3
0 2 10 2517.88 66.3355 10
0 2 -10 2591.5 75.4137 9
0 2 10 2505.94 66.8912 2
-1 -2 -10 121.189 21.3904 9
-1 -2 -10 130.525 5.62422 8
1 -2 10 131.773 4.97256 13
1 -2 10 116.715 4.96246 2
1 -2 10 135.073 4.9112 14
-1 -2 -10 138.18 5.47544 16
1 -2 10 124.876 4.58564 11
-1 -2 -10 125.711 5.23283 5
1 -2 10 130.846 5.7329 17
1 -2 10 133.599 4.65434 12
-1 2 -10 113.08 14.6038 9
1 2 10 113.95 5.54422 2
-1 2 -10 119.699 4.59718 10
1 2 10 126.239 4.5204 10
-2 -2 -10 1140.81 30.0258 4
2 -2 10 1199.78 29.7154 11
2 -2 10 1102.14 31.1131 14
-2 -2 -10 1201.68 29.9519 16
-2 2 -10 996.136 30.171 10
-2 2 -10 1156.29 30.1294 4
2 2 10 1147.1 29.7535 10
-2 2 -10 1138.12 30.3747 12
-3 -2 -10 2177.44 56.1386 5
3 -2 10 2096.6 55.7152 14
-3 -2 -10 2189.67 56.2501 8
-3 -2 -10 2130.79 55.0731 12
-3 -2 -10 2225.52 55.0079 16
3 -2 10 2138.43 54.3107 7
3 -2 10 2177.29 55.5911 12
3 -2 10 2095.18 55.4179 13
-3 -2 -10 2195.26 55.4436 18
-3 -2 -10 2204.05 55.3161 4
-3 2 -10 2188.29 54.4719 10
-3 2 -10 2129.93 55.4144 4
3 2 10 1994.92 54.85 10
-3 2 -10 2111.98 55.4886 12
3 2 10 2139.8 55.3682 14
-4 -2 -10 7.41037 1.36345 12
-4 -2 -10 5.98872 1.17754 16
4 -2 10 4.818 1.24019 13
-4 -2 -10 5.97911 1.35136 8
-4 -2 -10 9.92848 1.45294 15
4 -2 10 6.54549 1.48787 12
-4 -2 -10 7.68681 1.45573 4
4 -2 10 6.8404 1.03803 7
4 2 10 6.31888 1.08595 10
4 2 10 4.84174 1.12681 13
-4 2 -10 10.1825 1.72499 4
-4 2 -10 9.71511 1.75871 12
-5 -2 -10 19.2886 1.08507 15
5 -2 10 19.6316 1.95214 13
-5 2 -10 20.8303 1.43333 12
5 2 10 20.1247 0.99199 10
-5 -3 10 430.142 11.1933 18
-5 -3 10 433.616 11.0593 15
-5 3 10 424.642 11.1005 12
-5 3 10 424.979 11.1371 11
-4 -3 10 47.0769 2.24062 18
-4 -3 10 44.9877 2.03893 16
-4 -3 10 49.0499 2.45708 11
4 -3 -10 45.3584 3.45089 12
4 -3 -10 45.7747 2.09421 10
-4 -3 10 47.2447 2.01905 15
4 -3 -10 44.242 2.28719 7
-4 3 10 48.768 2.50425 12
-4 3 10 47.6984 2.18826 6
-3 -3 10 878.085 23.1969 11
3 -3 -10 852.945 22.8371 10
-3 -3 10 901.649 22.7572 15
-3 -3 10 860.775 22.8106 16
-3 -3 10 861.243 23.5626 17
3 -3 -10 854.999 22.8307 7
3 -3 -10 866.388 23.6086 12
-3 -3 10 862.111 22.9933 18
-3 3 10 895.626 23.6639 12
-3 3 10 864.803 23.6676 2
-3 3 10 882.998 22.9637 6
-2 -3 10 53.1737 2.83108 18
2 -3 -10 55.5149 3.11192 12
2 -3 -10 55.0788 2.56666 10
2 -3 -10 49.0107 2.6521 7
-2 -3 10 53.3139 3.07858 17
-2 -3 10 50.8105 2.31129 15
-2 3 10 49.2496 2.42795 10
-2 3 10 53.1265 3.10096 12
-2 3 10 49.397 3.2443 2
-2 3 10 52.2829 2.5452 6
1 -3 -10 400.566 11.9173 12
-1 -3 10 410.444 12.2524 2
1 -3 -10 410.359 11.3341 10
-1 -3 10 404.386 11.2574 15
-1 -3 10 414.425 12.1672 17
-1 -3 10 391.215 11.6623 11
1 -3 -10 419.224 12.6702 8
-1 -3 10 417.12 12.8357 14
1 -3 -10 458.866 11.5324 7
-1 -3 10 421.376 12.6851 5
-1 3 10 404.873 11.5546 10
-1 3 10 436.064 12.276 12
-1 3 10 392.744 11.3637 6
0 -3 10 2138.02 55.7801 2
0 -3 -10 2165.31 54.8801 7
0 -3 10 2176.76 54.9427 12
0 -3 10 2145.65 55.2549 11
0 -3 -10 2337.29 56.7308 8
0 -3 10 2186.63 55.7098 17
0 -3 10 2161.17 56.0371 14
0 -3 -10 2119.55 56.0911 5
0 3 10 2195.78 55.823 2
0 3 10 2140.39 55.1913 10
0 3 -10 2010.85 66.2844 9
1 -3 10 69.229 3.30771 11
1 -3 10 59.4688 4.84361 14
1 -3 10 76.7179 3.60589 17
-1 -3 -10 71.5038 3.29121 16
-1 -3 -10 64.9135 3.83563 5
-1 -3 -10 71.485 4.152 8
1 -3 10 64.7246 3.10976 12
1 -3 10 69.3296 3.96809 13
1 3 10 66.1704 4.14153 2
-1 3 -10 64.2093 4.24026 4
-1 3 -10 62.7843 3.23671 10
1 3 10 62.7554 3.14275 10
-2 -3 -10 1268.12 34.4537 5
2 -3 10 1289.71 33.5676 12
-2 -3 -10 1266.52 33.2177 12
-2 -3 -10 1308.43 33.5248 16
2 -3 10 1315.7 33.2819 11
-2 -3 -10 1304.43 34.4513 8
2 -3 10 1237.63 34.1876 14
2 -3 10 1285.41 34.0221 13
-2 3 -10 1239.75 33.3915 4
2 3 10 1249.28 33.3572 10
-2 3 -10 1246.87 33.0375 10
3 -3 10 4.13883 1.80134 14
3 -3 10 1.20667 1.34166 7
-3 -3 -10 6.00368 1.21439 16
-3 -3 -10 5.44655 1.34843 15
3 -3 10 1.58332 1.2862 13
3 -3 10 3.73832 1.18091 12
-3 -3 -10 2.93816 1.18723 5
-3 -3 -10 3.20721 1.1087 18
3 3 10 3.8262 1.60145 14
-3 3 -10 6.11322 1.66158 4
3 3 10 4.55069 1.00129 10
-3 3 -10 2.61304 1.59995 12
-3 3 -10 2.16168 0.66719 10
-4 -3 -10 310.458 9.26834 8
4 -3 10 306.706 8.35246 7
-4 -3 -10 317.747 8.85398 18
-4 -3 -10 317.264 8.67715 15
4 -3 10 303.895 9.46548 13
4 -3 10 307.158 9.20941 5
-4 -3 -10 308.74 8.48205 16
4 -3 10 304.819 8.95526 12
-4 3 -10 305.994 9.11268 12
4 3 10 306.53 8.56065 10
-4 3 -10 302.78 8.73376 4
-4 -4 10 644.932 16.2824 15
4 -4 -10 617.883 16.2919 7
-4 4 10 630.967 16.4186 6
-4 4 10 624.111 16.7331 12
-3 -4 10 67.1041 3.16326 11
3 -4 -10 71.8864 2.92971 7
-3 -4 10 68.0265 2.91326 18
-3 -4 10 71.5486 3.34753 17
-3 -4 10 72.6159 2.70217 15
3 -4 -10 70.7686 3.39891 12
-3 4 10 68.825 3.38665 12
-3 4 10 72.6431 3.56765 2
-2 -4 10 494.107 13.5054 15
2 -4 -10 481.894 13.7497 7
2 -4 -10 511.494 14.429 12
-2 -4 10 512.172 14.6103 17
-2 -4 10 475.747 14.7375 5
-2 -4 10 501.553 14.1283 11
-2 4 10 501.896 14.5185 12
-2 4 10 529.065 13.8609 10
-2 4 10 511.542 14.7457 2
-2 4 10 526.054 13.8039 6
-1 -4 10 1037.49 28.4063 11
-1 -4 10 1086.22 29.4158 5
-1 -4 10 1079.9 28.9969 17
1 -4 -10 1063.24 28.0888 7
-1 4 10 1097.41 29.1025 12
-1 4 10 1075.84 28.3176 10
-1 4 10 1107.15 27.9827 6
0 -4 -10 481.346 14.4141 5
0 -4 -10 486.46 14.6275 8
0 -4 10 461.876 14.5082 14
0 -4 10 491.001 14.5847 5
0 -4 10 473.575 13.4536 11
0 -4 10 479.676 13.931 17
0 -4 -10 459.135 13.0328 7
0 -4 10 475.636 14.6933 13
0 4 10 489.172 13.4689 10
0 4 10 483.163 14.0699 2
-1 -4 -10 3556.32 93.0078 16
1 -4 10 3470.57 93.8502 13
1 -4 10 3584.11 92.5307 12
1 -4 10 3650.3 93.1381 17
-1 -4 -10 4028.01 93.9796 8
1 -4 10 3708.85 92.7667 11
1 -4 10 3556.79 94.1016 14
-1 -4 -10 3599.04 93.9247 5
1 -4 10 3681.89 94.0926 5
1 4 10 3605.45 92.8814 10
1 4 10 3753.26 93.3994 2
-1 4 -10 3752.34 92.7152 10
2 -4 10 918.776 26.0891 14
2 -4 10 926.969 24.9168 11
-2 -4 -10 980.355 25.7613 8
2 -4 10 949.978 24.9551 12
-2 -4 -10 942.977 25.1693 16
-2 -4 -10 899.286 25.3926 18
2 -4 10 940.017 26.1037 13
2 -4 10 951.568 24.9279 17
-2 -4 -10 936.442 24.5497 12
-2 -4 -10 970.545 26.1818 5
2 -4 10 965.25 26.0809 5
-2 -4 -10 894.93 24.5287 15
-2 4 -10 913.377 24.6406 10
2 4 10 930.415 24.9946 10
3 -4 10 268.629 8.83581 13
-3 -4 -10 256.986 8.56427 5
-3 -4 -10 268.067 8.22442 8
-3 -4 -10 264.09 8.15376 18
-3 -4 -10 257.567 7.52327 15
-3 -4 -10 258.374 7.85412 16
3 -4 10 251.548 8.57914 14
3 -4 10 263.371 8.50288 5
3 -4 10 265.025 7.91333 12
3 4 10 254.854 7.69891 10
3 4 10 269.244 8.13022 14
-3 4 -10 253.387 7.35061 10
-4 -4 -10 257.384 6.86815 15
4 -4 10 254.04 8.09422 13
4 -4 10 271.611 7.79987 12
-4 -4 -10 227.28 7.69636 18
-4 -4 -10 253.028 6.91952 16
4 4 10 267.967 7.23323 13
4 4 10 266.427 6.99597 10
3 -5 -10 43.5513 1.96007 7
-3 -5 10 44.1179 3.10446 11
-3 5 10 41.3028 2.54338 12
-3 5 10 44.7708 2.43811 2
-3 5 10 44.4064 1.94479 6
-2 -5 10 231.297 7.22268 17
2 -5 -10 225.521 6.69176 7
-2 -5 10 223.763 6.84911 11
-2 -5 10 224.327 7.57101 5
-2 5 10 226.889 6.66746 10
-2 5 10 217.873 7.55314 12
-2 5 10 230.259 7.49354 2
-2 5 10 222.22 6.61213 6
-1 -5 10 582.059 16.0102 11
-1 -5 10 601.377 16.5996 17
-1 -5 10 593.873 16.9659 5
1 -5 -10 580.845 15.7345 7
-1 5 10 585.591 16.7394 2
-1 5 10 571.416 15.9719 10
0 -5 -10 565.833 15.9688 5
0 -5 -10 539.351 14.7115 7
0 -5 10 538.27 15.0215 11
0 -5 10 549.167 15.548 17
0 -5 -10 534.247 15.2592 16
0 -5 10 555.569 15.9893 13
0 -5 10 546.796 16.1435 5
0 5 10 553.044 15.724 2
0 5 10 534.678 15.1205 10
-1 -5 -10 494.686 14.1926 18
-1 -5 -10 508.682 14.8324 5
-1 -5 -10 477.179 13.9814 16
1 -5 10 502.771 14.9256 13
1 -5 10 481.356 13.7399 11
1 -5 10 504.54 14.0967 17
1 -5 10 511.039 14.9741 5
1 5 10 487.425 13.8679 10
1 5 10 489.609 14.6122 2
-1 5 -10 502.182 13.6541 10
-2 -5 -10 533.651 15.2974 16
2 -5 10 566.443 16.2383 13
2 -5 10 572.475 15.1647 17
-2 -5 -10 557.848 16.0263 5
2 -5 10 576.456 16.0843 5
2 -5 10 548.135 14.7768 12
-2 -5 -10 557.7 15.5288 18
2 5 10 542.012 15.1529 10
-2 5 -10 546.018 14.9014 10
3 -5 10 166.704 5.86655 5
-3 -5 -10 183.714 5.86035 5
3 -5 10 176.672 6.02495 13
-3 -5 -10 177.501 5.45945 18
3 -5 10 176.449 5.13384 12
-3 -5 -10 179.099 5.30144 16
-3 5 -10 180.706 4.95749 10
3 5 10 180.218 5.24568 10
-3 5 -10 180.63 5.00657 6
2 -6 -10 101.856 3.07802 7
-2 -6 10 96.6861 3.32435 17
2 -6 -10 102.483 3.34535 16
-2 -6 10 89.6852 3.87464 5
-2 6 10 102.923 3.61424 2
-2 6 10 94.833 3.4077 6
-2 6 10 98.1223 2.95064 10
-1 -6 10 221.656 6.77082 17
1 -6 -10 223.331 6.27188 7
-1 -6 10 222.129 7.15785 5
-1 -6 10 210.571 6.39986 11
1 -6 -10 221.805 6.66684 16
-1 6 10 225.885 6.50203 10
-1 6 10 224.748 7.02696 2
0 -6 10 59.4412 2.6287 17
0 -6 -10 55.7875 2.54622 16
0 -6 10 55.0501 2.9727 5
0 -6 -10 53.8656 4.13377 18
0 -6 10 52.9189 2.44016 11
0 6 10 55.1941 2.87857 2
0 6 10 56.0529 2.45773 10
0 6 -10 59.3347 2.7038 10
1 -6 10 125.02 4.63098 5
-1 -6 -10 123.39 4.14223 18
-1 -6 -10 120.027 4.17503 16
-1 -6 -10 124.177 4.56112 5
1 -6 10 123.338 4.16091 17
1 -6 10 116.43 4.06097 11
-1 6 -10 126.607 3.91071 10
1 6 10 125.018 4.09431 10
-2 -6 -10 65.4101 2.50566 18
2 -6 10 68.0428 2.80708 5
2 -6 10 77.6222 3.11859 13
2 6 10 62.3764 2.63067 14
-2 6 -10 65.7343 2.259 10
2 6 10 63.7918 2.41674 10
-5 0 11 14.8349 1.32874 18
-5 0 11 9.49103 1.45577 15
-5 0 11 12.794 1.20961 11
5 0 -11 12.7182 1.20803 10
-4 0 11 353.794 9.72615 15
-4 0 11 351.674 10.2683 18
4 0 -11 349.323 10.1584 10
-4 0 11 347.994 9.75233 12
-4 0 11 361.805 10.2236 11
-4 0 11 351.342 9.82778 6
-4 0 11 350.889 10.4308 17
-3 0 11 2173.71 55.3466 11
-3 0 11 2100.74 55.3697 18
-3 0 11 2151.34 54.9015 15
-3 0 11 2194.53 55.1452 16
-3 0 11 2139.11 55.0941 6
-3 0 11 2167.54 55.1961 12
3 0 -11 2226.8 55.3896 10
-2 0 11 143.818 4.76542 12
-2 0 11 141.629 5.84911 2
2 0 -11 131.228 5.2051 10
-2 0 11 144.583 4.83378 11
-2 0 11 161.786 4.88417 16
-2 0 11 139.313 4.47772 15
-2 0 11 137.436 4.65319 6
1 0 -11 106.304 14.1469 9
0 0 -11 31.4755 8.46264 9
0 0 11 29.5952 3.80353 3
1 0 11 1440.99 37.0154 10
1 0 11 1429.22 47.2121 3
1 0 11 1487.5 37.8144 14
1 0 11 1537.35 38.163 12
-1 0 -11 1392.02 49.8888 9
-1 0 -11 1445.85 39.3748 8
-1 0 -11 1418.06 37.2952 10
2 0 11 1647.86 42.7584 14
-2 0 -11 1633.69 43.3484 8
-2 0 -11 1696.91 41.9292 10
2 0 11 1588.38 41.9376 10
-2 0 -11 1651.12 42.6879 12
-2 0 -11 1608.81 42.7978 4
2 0 11 1679.73 42.961 12
-3 0 -11 1162.31 31.681 8
3 0 11 1204.63 31.5562 12
-3 0 -11 1170.21 31.1243 12
-3 0 -11 1148.51 31.2889 4
3 0 11 1159.18 30.3111 10
3 0 11 1182.28 31.1795 14
3 0 11 1188.74 31.147 13
4 0 11 232.314 7.45851 13
-4 0 -11 243.694 7.14876 15
-4 0 -11 242.639 7.78322 12
-4 0 -11 225.975 7.65304 8
-4 0 -11 225.961 7.67385 4
4 0 11 234.953 6.74537 10
-5 0 -11 279.176 7.78882 4
-5 0 -11 281.73 7.60471 12
5 0 11 283.378 7.38175 7
5 0 11 278.48 7.8767 13
-5 -1 11 13.1567 1.05617 15
-5 -1 11 13.7954 1.19442 18
-5 -1 11 16.1047 1.30236 11
5 -1 -11 14.153 1.15882 10
-5 1 11 11.8154 1.17703 11
5 1 -11 13.4873 1.85271 10
-4 -1 11 396.993 11.1531 11
-4 -1 11 387.792 11.1768 18
-4 -1 11 402.607 10.7711 15
-4 -1 11 387.921 10.8749 16
-4 1 11 384.634 11.1207 11
-4 1 11 384.909 10.8563 6
-4 1 11 387.338 11.0685 12
4 1 -11 385.488 23.6188 10
-4 1 11 409.447 11.0309 15
-4 1 11 392.652 11.2707 18
-3 -1 11 2665 68.1962 16
-3 -1 11 2668.06 68.5097 18
3 -1 -11 2695.45 68.5082 10
-3 -1 11 2737.23 67.9108 12
-3 -1 11 2696.14 68.5058 11
-3 -1 11 2723.94 68.9379 17
-3 -1 11 2714.18 68.1755 6
-3 -1 11 2683.83 68.0874 15
-3 1 11 2647.94 68.6259 18
-3 1 11 2664.25 68.2969 6
-3 1 11 2720.58 68.6904 12
-3 1 11 2686.31 68.0109 15
-2 -1 11 1338.43 33.1639 6
2 -1 -11 1308.75 33.4088 10
-2 -1 11 1246.06 33.9481 2
-2 -1 11 1336.79 33.0565 15
-2 -1 11 1324.52 33.3818 11
-2 -1 11 1268.73 33.333 18
-2 -1 11 1298.24 33.1044 12
-2 1 11 1274.07 33.5395 12
-2 1 11 1262.49 33.0165 15
-2 1 11 1277.18 34.0449 2
-2 1 11 1251.02 33.4568 18
-2 1 11 1286.68 33.1805 6
-1 -1 11 116.5 3.87712 6
1 -1 -11 125.231 14.5091 3
1 -1 -11 105.1 3.99129 10
-1 -1 11 117.715 3.79263 15
1 -1 -11 115.661 15.9615 9
-1 -1 11 118.226 4.21495 11
-1 1 11 111.187 4.27023 12
-1 1 11 109.162 3.98053 6
-1 1 11 108.831 4.68949 2
-1 1 11 110.15 10.4005 3
-1 1 11 110.478 4.22478 18
1 1 -11 102.824 12.6918 9
0 -1 -11 1455.26 52.427 9
0 1 11 1509.11 46.3545 3
1 -1 11 266.451 8.51621 2
-1 -1 -11 237.836 19.7338 9
1 -1 11 281.15 8.35688 14
-1 -1 -11 266.1 8.63128 5
-1 -1 -11 274.599 7.84571 10
1 -1 11 280.386 8.28787 12
-1 1 -11 260.334 18.4352 9
1 1 11 274.522 20.3364 3
-1 1 -11 269.246 8.05114 10
1 1 11 276.46 7.84556 10
-2 -1 -11 3020.75 77.6555 4
2 -1 11 2945.79 76.5562 10
2 -1 11 3032.15 77.7259 2
2 -1 11 3107.07 77.4849 13
2 -1 11 3079.88 77.7169 14
-2 -1 -11 3121.18 78.5418 8
2 -1 11 3115.99 77.751 12
-2 -1 -11 2964.3 78.0557 5
2 1 11 2925.85 77.6327 14
2 1 11 3171.03 78.1396 12
-2 1 -11 3024.17 76.9682 10
-2 1 -11 3121 78.0961 8
2 1 11 2941.96 77.041 10
-2 1 -11 3038.07 77.6932 12
-2 1 -11 3039.56 77.7403 4
-3 -1 -11 231.185 7.6389 4
3 -1 11 222.181 7.78501 12
-3 -1 -11 216.057 8.03023 8
-3 -1 -11 234.873 7.54752 18
3 -1 11 232.369 6.60262 10
3 -1 11 242.453 7.53154 13
-3 -1 -11 223.014 7.4075 12
3 -1 11 223.573 7.70126 14
3 1 11 231.938 7.63218 14
-3 1 -11 222.902 7.79929 8
3 1 11 222.614 6.91364 10
-3 1 -11 234.379 7.70938 4
-3 1 -11 232.671 7.68131 12
4 -1 11 94.1426 3.0897 10
4 -1 11 99.5653 3.16703 7
4 -1 11 94.7419 4.53017 12
-4 -1 -11 92.5316 3.66564 15
4 -1 11 89.7818 3.90864 13
-4 -1 -11 94.983 3.99046 4
-4 -1 -11 96.0431 3.7793 12
-4 -1 -11 89.1156 4.12406 8
4 1 11 96.969 3.9063 13
-4 1 -11 94.2997 4.00674 4
-4 1 -11 101.672 3.65269 15
4 1 11 89.4953 3.25978 10
-4 1 -11 100.256 4.04206 12
5 -1 11 19.0073 1.73322 13
-5 -1 -11 20.3106 1.46989 4
-5 -1 -11 21.9546 1.17884 15
5 1 11 19.0269 1.01557 10
-5 1 -11 20.696 1.3676 12
5 1 11 18.4693 1.69794 13
-5 1 -11 18.2382 1.3425 4
5 1 11 21.7829 1.03463 7
-5 -2 11 27.4432 1.82279 11
5 -2 -11 30.4439 1.40339 10
-5 -2 11 28.7429 1.63248 18
-5 2 11 28.1073 1.39 12
-5 2 11 28.6018 1.57174 11
-4 -2 11 188.673 6.03752 18
-4 -2 11 189.82 5.74216 15
4 -2 -11 186.292 5.85669 7
-4 -2 11 186.461 5.98581 11
4 -2 -11 188.095 5.89347 10
-4 -2 11 192.172 5.67204 16
-4 2 11 192.44 6.20908 12
-4 2 11 188.468 5.80972 6
-3 -2 11 1474.76 37.4524 11
-3 -2 11 1403.03 37.292 18
-3 -2 11 1487.09 37.8921 17
-3 -2 11 1453.02 37.0455 16
-3 -2 11 1450.33 36.986 15
-3 -2 11 1474.36 36.9227 6
3 -2 -11 1450.34 38.3291 12
3 -2 -11 1433.5 37.0084 7
3 -2 -11 1450.76 37.3407 10
-3 2 11 1373.45 37.1278 6
-3 2 11 1445.35 37.5761 18
-3 2 11 1418.62 37.9311 2
-3 2 11 1428.27 37.7266 12
-2 -2 11 863.096 23.7012 15
2 -2 -11 857.639 23.2826 7
-2 -2 11 903.634 24.3501 2
-2 -2 11 886.104 23.4403 18
2 -2 -11 887.135 24.0992 12
-2 -2 11 921.904 23.2395 6
-2 -2 11 927.777 24.1057 17
-2 2 11 881.024 24.2258 2
1 -2 -11 87.1025 21.3644 9
-1 -2 11 93.7772 3.83006 17
-1 -2 11 84.3778 3.54172 11
-1 -2 11 83.3298 3.17149 15
-1 -2 11 86.5289 4.12494 2
-1 -2 11 87.5514 3.59906 12
1 -2 -11 86.444 3.40977 10
-1 -2 11 87.4206 3.17833 6
-1 2 11 85.3863 3.41439 6
-1 2 11 81.1654 15.6841 3
-1 2 11 90.8682 4.08737 2
1 2 -11 78.9125 14.9135 9
-1 2 11 87.1526 3.30207 10
-1 2 11 91.9987 3.93799 12
0 -2 11 1569.31 40.6124 14
0 -2 -11 1653.09 39.9325 10
0 -2 11 1527.62 39.9949 12
0 -2 -11 1640.36 40.349 7
0 -2 -11 1558.57 59.9312 9
0 -2 -11 1604.48 41.2933 8
0 -2 11 1556.03 39.7554 15
0 -2 11 1579.35 40.4628 17
0 -2 11 1543.57 40.0591 11
0 -2 11 1548.48 40.6014 2
0 2 -11 1473.98 50.3492 9
0 2 11 1523.66 39.9927 10
0 2 11 1513.26 40.5066 12
0 2 11 1521.05 40.6134 2
-1 -2 -11 212.167 29.4968 9
1 -2 11 217.5 7.23452 14
-1 -2 -11 215.917 7.51547 5
1 -2 11 224.722 6.85836 11
1 -2 11 216.153 6.91149 12
-1 -2 -11 229.169 8.09536 8
-1 -2 -11 206.002 7.72392 4
-1 -2 -11 219.087 7.15053 16
1 -2 11 220.685 7.13985 13
1 -2 11 215.29 7.34114 2
1 -2 11 211.437 7.43496 17
1 2 11 224.768 6.7897 10
1 2 11 212.285 7.54832 2
-1 2 -11 221.275 6.91039 10
-2 -2 -11 1765.88 45.7486 12
-2 -2 -11 1704.34 46.1053 4
-2 -2 -11 1740.07 46.5633 5
2 -2 11 1795.42 45.9134 13
-2 -2 -11 1853.35 45.755 16
-2 -2 -11 1800.79 46.9115 8
2 -2 11 1743.25 46.259 14
2 -2 11 1778.41 45.9624 12
-2 2 -11 1801.92 46.2998 12
2 2 11 1694.89 46.0784 14
-2 2 -11 1795.86 46.0251 4
-2 2 -11 1784.81 45.3934 10
2 2 11 1750.55 45.5481 10
3 -2 11 2127.16 54.6245 13
3 -2 11 2136.01 54.7142 12
-3 -2 -11 2107.6 53.9901 16
-3 -2 -11 2061.51 55.2956 8
-3 -2 -11 2180.8 54.4575 4
-3 -2 -11 2117.28 54.5054 18
-3 -2 -11 2087.39 55.2119 5
3 -2 11 2117.65 53.43 7
3 -2 11 2074.81 54.8629 14
-3 -2 -11 2155.07 54.3049 12
3 2 11 2003.63 53.9828 10
3 2 11 2081.57 54.4832 14
-3 2 -11 2167.14 53.5876 10
-3 2 -11 2105.28 54.5827 4
-3 2 -11 2153.59 54.7049 12
4 -2 11 379.179 11.0034 12
-4 -2 -11 379.576 10.4103 12
4 -2 11 381.225 11.1871 13
-4 -2 -11 387.507 10.754 4
-4 -2 -11 380.74 10.602 15
4 -2 11 391.81 10.1528 7
-4 -2 -11 364.907 11.2894 8
-4 -2 -11 390.3 10.6006 18
4 2 11 362.928 10.3241 10
-4 2 -11 379.279 11.0044 12
-4 2 -11 378.967 10.8901 4
4 2 11 359.858 10.8098 13
-5 -2 -11 27.8391 1.36233 15
-5 2 -11 30.8545 1.62739 12
-5 -3 11 43.4396 1.59188 15
-4 -3 11 27.7171 1.51622 15
-4 -3 11 27.6098 1.68284 18
4 -3 -11 27.2598 2.06622 7
4 -3 -11 28.1457 1.6243 10
-4 -3 11 31.5762 1.97681 11
-4 3 11 28.2901 1.69143 6
-4 3 11 24.6903 1.86007 12
-3 -3 11 101.723 4.37265 17
-3 -3 11 98.5486 3.99384 11
3 -3 -11 106.143 4.54206 12
3 -3 -11 105.213 3.78746 10
3 -3 -11 102.644 3.84706 7
-3 -3 11 106.962 3.92217 18
-3 -3 11 108.091 3.65176 15
-3 3 11 107.899 3.86287 6
-3 3 11 106.834 4.34026 12
-3 3 11 111.778 4.74696 2
2 -3 -11 2113.8 54.4638 7
-2 -3 11 2138.33 55.3763 17
-2 -3 11 2147.89 54.3307 15
-2 -3 11 2128.89 54.8377 11
2 -3 -11 2232.77 54.5267 10
2 -3 -11 2159.03 55.2456 12
-2 -3 11 2083.47 54.5394 18
-2 3 11 2111.91 54.5043 6
-2 3 11 2130.01 55.2071 12
-2 3 11 2154.95 54.4242 10
-2 3 11 2139.12 55.5212 2
-1 -3 11 73.6869 3.87922 2
-1 -3 11 72.7181 4.68368 14
1 -3 -11 70.1096 3.09703 10
-1 -3 11 76.525 3.66617 17
-1 -3 11 68.0374 2.94039 15
1 -3 -11 86.6772 3.3454 7
-1 -3 11 67.124 3.23796 11
-1 -3 11 69.5622 4.27736 5
-1 3 11 76.5829 3.19437 6
-1 3 11 73.6095 3.75096 2
-1 3 11 71.9348 3.05274 10
-1 3 11 70.5097 3.89816 12
0 -3 11 3539.98 89.6721 12
0 -3 -11 3901.12 91.5891 8
0 -3 11 3341.98 90.4819 2
0 -3 11 3649.62 90.5008 17
0 -3 -11 3419.61 90.7424 5
0 -3 -11 3609.49 89.5748 7
0 -3 11 3440.75 90.7639 14
0 -3 11 3729.46 90.2605 11
0 3 11 3415.45 89.8973 10
0 3 11 3488.29 90.5315 2
-1 -3 -11 530.736 15.8802 8
-1 -3 -11 530.864 15.5548 5
-1 -3 -11 502.799 15.629 16
1 -3 11 549.306 14.6867 12
1 -3 11 541.745 15.5093 14
1 -3 11 554.726 14.586 11
1 3 11 493.337 15.8865 2
1 3 11 539.553 14.6637 10
-1 3 -11 516.139 14.6272 10
-1 3 -11 506.917 14.9721 4
2 -3 11 68.5361 3.32189 11
2 -3 11 66.4785 3.75531 13
2 -3 11 66.8766 3.8241 14
2 -3 11 72.76 3.40725 12
-2 -3 -11 65.8441 3.11764 12
-2 -3 -11 69.6473 3.92856 5
-2 -3 -11 66.6523 3.90935 8
-2 -3 -11 70.1197 3.43786 16
-2 3 -11 76.8952 3.73425 4
-2 3 -11 67.3248 2.95828 10
2 3 11 70.3183 3.26036 10
-3 -3 -11 204.13 6.91342 18
3 -3 11 199.023 7.38569 14
3 -3 11 216.936 7.40044 13
-3 -3 -11 218.376 7.30884 16
-3 -3 -11 204.399 6.38614 12
-3 -3 -11 198.875 7.31515 8
3 -3 11 205.355 6.90333 12
-3 -3 -11 203.698 7.40314 5
3 3 11 207.214 8.86226 14
3 3 11 204.843 6.53445 10
-3 3 -11 211.411 8.69959 4
-3 3 -11 210.834 6.15815 10
4 -3 11 141.345 4.74214 12
4 -3 11 143.978 5.21066 13
-4 -3 -11 145.914 4.98844 8
-4 -3 -11 147.71 4.6221 18
-4 -3 -11 145.447 4.47928 15
4 3 11 144.529 4.36888 10
4 3 11 139.718 4.71335 13
-4 3 -11 143.193 4.8916 12
4 -4 -11 161.975 4.60265 7
-4 -4 11 160.205 4.7833 15
-4 -4 11 156.073 4.66357 18
-4 4 11 153.316 4.76278 11
-4 4 11 157.559 4.60384 6
-4 4 11 159.351 4.92756 12
-3 -4 11 57.7132 2.79595 11
3 -4 -11 59.3203 2.55534 7
-3 -4 11 55.3798 2.6663 18
-3 -4 11 62.8315 3.06402 17
3 -4 -11 57.8211 3.07701 12
-3 -4 11 63.7658 2.44365 15
-3 4 11 59.5691 2.95425 12
-3 4 11 59.1882 3.23073 2
-3 4 11 62.4913 2.64182 6
-2 -4 11 157.901 6.37512 5
-2 -4 11 161.681 5.63124 11
2 -4 -11 170.885 5.33051 7
-2 -4 11 165.152 6.01255 17
2 -4 -11 167.421 5.9514 12
-2 -4 11 158.239 5.10771 15
-2 4 11 174.427 6.24855 2
-2 4 11 170.9 5.30309 10
-2 4 11 166.722 5.32358 6
-2 4 11 164.517 5.98705 12
-1 -4 11 4522.96 112.069 17
-1 -4 11 4319.67 111.407 11
-1 -4 11 4392.4 112.355 5
1 -4 -11 4386.57 111.001 7
-1 4 11 4654.92 110.965 6
-1 4 11 4486.33 111.866 12
-1 4 11 4257.98 112.04 2
-1 4 11 4234.27 111.219 10
0 -4 11 809.008 22.4371 17
0 -4 -11 836.407 23.1029 8
0 -4 -11 808.926 21.4861 7
0 -4 11 814.371 23.0442 5
0 -4 11 832.723 23.1489 14
0 -4 11 800.911 21.9019 11
0 -4 -11 803.158 22.7383 5
0 4 11 805.994 22.5171 2
0 4 11 842.294 21.9629 10
-1 -4 -11 3974.33 105.529 5
1 -4 11 4156.56 105.857 5
1 -4 11 4241.75 104.521 11
-1 -4 -11 4157.03 104.789 16
1 -4 11 4154.18 104.894 17
1 -4 11 4017.31 105.617 13
1 -4 11 4134.51 104.279 12
1 -4 11 3923.43 105.798 14
-1 -4 -11 4416.52 105.686 8
-1 4 -11 4286.66 104.476 10
1 4 11 4101.65 105.071 2
1 4 11 4036.17 104.606 10
2 -4 11 65.7673 3.85954 14
-2 -4 -11 68.1732 3.18372 15
2 -4 11 72.0969 3.58728 17
-2 -4 -11 66.0775 3.24865 16
2 -4 11 70.8244 4.09119 13
-2 -4 -11 69.1693 3.54084 18
-2 -4 -11 70.9144 2.9645 12
2 -4 11 67.4847 3.83115 5
-2 -4 -11 69.8849 3.87639 5
2 -4 11 70.5414 3.15099 12
-2 -4 -11 70.5215 3.74166 8
2 -4 11 78.0137 3.32706 11
-2 4 -11 65.2873 2.88495 10
2 4 11 70.4473 3.23687 10
3 -4 11 139.378 4.75503 12
3 -4 11 135.055 5.41841 14
3 -4 11 140.173 5.32727 5
-3 -4 -11 140.268 5.02806 8
-3 -4 -11 133.479 4.45121 15
-3 -4 -11 144.985 5.41408 5
-3 -4 -11 141.057 4.99702 18
3 -4 11 143.62 5.58017 13
-3 -4 -11 144.342 4.71294 16
3 4 11 136.767 4.61263 10
3 4 11 144.826 5.04485 14
-3 4 -11 137.998 4.2759 10
-4 -4 -11 761.096 19.5185 18
4 -4 11 786.177 20.13 13
4 -4 11 746.817 19.5438 12
4 4 11 751.167 19.5672 13
4 4 11 747.981 19.3714 10
3 -5 -11 98.3495 3.12855 7
-3 -5 11 92.9532 3.35434 11
-3 5 11 96.4912 4.41015 12
-3 5 11 101.255 3.67763 2
-3 5 11 100.091 3.19419 6
-2 -5 11 105.988 4.1023 17
-2 -5 11 95.5431 4.50094 5
-2 -5 11 107.854 3.84917 11
2 -5 -11 105.893 3.6191 7
-2 5 11 104.955 4.33895 2
-2 5 11 106.895 4.73117 12
-2 5 11 110.273 3.59335 10
-2 5 11 106.878 3.66034 6
1 -5 -11 417.083 11.5747 7
-1 -5 11 420.894 12.3923 17
-1 -5 11 414.596 11.8926 11
-1 -5 11 428.709 15.3929 5
-1 5 11 442.357 12.651 2
-1 5 11 416.564 11.8441 10
-1 5 11 412.325 11.5574 6
0 -5 -11 367.152 10.0581 7
0 -5 11 353.164 10.3596 11
0 -5 11 364.592 10.8563 17
0 -5 -11 358.583 10.609 16
0 -5 11 362.385 11.3892 5
0 5 -11 363.051 10.4643 10
0 5 11 353.753 10.4334 10
0 5 11 366.509 11.0958 2
-1 -5 -11 39.4219 2.50978 16
-1 -5 -11 42.0621 3.12969 5
1 -5 11 48.8896 3.68212 13
1 -5 11 39.2801 2.49538 17
-1 -5 -11 40.0731 3.26113 18
1 5 11 44.0313 3.39711 2
1 5 11 38.8972 2.42437 10
-1 5 -11 39.0911 2.23253 10
2 -5 11 78.9137 2.82934 12
2 -5 11 81.2477 3.46165 17
2 -5 11 80.7192 3.81501 5
-2 -5 -11 76.4013 3.21927 16
2 -5 11 81.0189 4.03014 13
-2 -5 -11 84.8957 3.8549 5
-2 -5 -11 76.0956 3.40945 18
2 5 11 79.4678 3.15262 10
-2 5 -11 79.2009 2.94199 10
3 -5 11 13.6167 1.77869 5
3 -5 11 13.9788 1.78248 13
-3 -5 -11 16.5754 1.29236 18
-3 -5 -11 13.2763 1.14598 16
-3 -5 -11 14.167 1.51888 5
-3 5 -11 15.5561 1.60001 6
3 5 11 13.5123 1.15755 10
-3 5 -11 12.5755 0.9543 10
-2 -6 11 138.996 4.31401 17
2 -6 -11 141.796 4.33459 16
-2 6 11 145.703 4.64372 2
-1 -6 11 157.044 5.03793 17
-1 -6 11 156.147 5.34992 5
1 -6 -11 157.586 4.9278 16
1 -6 -11 153.535 4.56597 7
-1 -6 11 151.074 4.72373 11
-1 6 11 157.241 5.25468 2
-1 6 11 157.738 4.72647 10
0 -6 -11 33.0495 1.82377 16
0 -6 11 31.5387 1.81112 11
0 -6 11 31.4293 1.88214 17
0 -6 11 36.2474 2.33634 5
0 6 11 31.7838 2.2303 2
0 6 11 33.3649 1.79449 10
0 6 -11 32.6265 2.95255 10
-1 -6 -11 271.788 7.96749 18
-1 -6 -11 283.563 8.36482 5
1 -6 11 280.459 7.91454 17
1 -6 11 281.229 8.42161 5
-1 -6 -11 269.451 7.9571 16
1 -6 11 265.259 7.83382 11
-1 6 -11 281.291 7.68445 10
1 6 11 293.209 7.91372 10
-2 -6 -11 231.617 6.28649 16
-2 -6 -11 227.446 6.58074 5
2 -6 11 228.399 6.57471 5
-2 -6 -11 220.396 6.24067 18
2 6 11 223.268 6.19796 10
2 6 11 211.376 6.31455 14
-2 6 -11 227.344 6.09504 10
-5 0 12 106.599 3.4704 18
-5 0 12 104.558 3.37645 11
-5 0 12 99.3744 3.31254 15
5 0 -12 105.886 3.39088 10
-4 0 12 594.114 16.0318 15
4 0 -12 574.048 15.9232 10
-4 0 12 574.603 16.1045 17
-4 0 12 589.435 15.9259 11
-4 0 12 588.51 16.0702 18
-3 0 12 287.712 8.31971 6
-3 0 12 285.25 8.36656 12
3 0 -12 277.435 8.58143 10
-3 0 12 284 8.13862 15
-3 0 12 282.643 8.6077 18
-3 0 12 296.633 8.58507 11
-2 0 12 156.297 5.0255 15
-2 0 12 162.1 5.35115 12
-2 0 12 167.525 6.22651 2
-2 0 12 166.639 5.36846 11
-2 0 12 169.592 5.27047 6
1 0 -12 526.235 28.9674 9
-1 0 12 509.635 14.4653 18
-1 0 12 530.957 15.0304 2
1 0 -12 562.665 15.7205 10
-1 0 12 529.251 14.1 15
-1 0 12 511.984 14.1297 6
-1 0 12 533.85 14.4284 12
0 0 12 5.72025 1.96055 2
0 0 -12 2.41302 1.0569 10
0 0 12 4.34821 1.34511 12
0 0 12 7.55137 1.4182 15
0 0 -12 -0.6442 6.68406 9
1 0 12 18.2959 2.96046 2
-1 0 -12 3.18405 8.74556 9
1 0 12 12.6495 2.35031 12
-1 0 -12 11.748 2.24771 8
1 0 12 10.6948 1.91493 14
-1 0 -12 11.9545 2.15577 12
1 0 12 14.1367 1.48808 10
2 0 12 1411.46 36.6313 12
2 0 12 1391.45 36.5036 14
-2 0 -12 1429.04 35.5765 10
2 0 12 1366.45 35.6369 10
-2 0 -12 1351.94 37.0313 8
-2 0 -12 1375.24 36.3946 12
3 0 12 274.783 8.84676 14
-3 0 -12 290.25 8.86891 12
-3 0 -12 256.541 8.83757 4
-3 0 -12 266.244 9.1954 8
3 0 12 283.927 9.25725 12
3 0 12 280.396 8.80024 13
3 0 12 300.655 8.03676 10
-4 0 -12 200.702 6.04306 15
4 0 12 193.407 6.33563 13
-4 0 -12 188.474 6.42415 4
4 0 12 193.852 5.60847 10
-4 0 -12 194.951 6.34248 12
-4 0 -12 188.34 6.49335 8
-5 0 -12 13.4009 1.18805 4
-5 0 -12 12.9579 1.22687 12
5 0 12 12.3492 1.5282 13
-5 -1 12 152.369 5.35286 11
5 -1 -12 169.173 4.82932 10
-5 -1 12 173.476 4.87126 15
-5 -1 12 169.82 4.96078 18
-5 1 12 164.913 4.83867 11
5 1 -12 158.903 4.85617 10
-4 -1 12 750.24 20.6493 16
-4 -1 12 776.441 21.6278 15
4 -1 -12 757.84 21.02 10
-4 -1 12 787.953 21.1281 18
-4 -1 12 796.872 20.5158 6
-4 -1 12 853.406 21.2451 11
-4 1 12 807.462 20.5404 15
-4 1 12 775.721 21.2996 11
4 1 -12 795.694 21.0647 10
-3 -1 12 3677.08 92.1788 15
-3 -1 12 3577.49 92.1922 6
-3 -1 12 3656.25 91.9216 12
-3 -1 12 3536.83 92.5707 18
-3 -1 12 3763.92 92.6358 11
3 -1 -12 3591.54 92.5772 10
-3 -1 12 3739.38 93.0663 17
-3 -1 12 3629.37 92.237 16
-3 1 12 3620.24 92.3589 6
-3 1 12 3759.09 92.131 15
-3 1 12 3723.24 92.7136 12
-3 1 12 3611.19 92.7527 18
-2 -1 12 947.035 24.2131 15
-2 -1 12 943.267 24.2746 12
-2 -1 12 922.54 25.121 2
2 -1 -12 917.073 24.5478 10
-2 -1 12 948.885 24.3119 6
-2 -1 12 948.1 24.548 11
-2 -1 12 921.045 24.5205 18
-2 1 12 941.974 24.7294 12
-2 1 12 929.846 24.187 15
-2 1 12 887.328 24.6499 18
-2 1 12 949.604 25.2689 2
-2 1 12 937.221 24.3794 6
1 -1 -12 1569.6 58.9324 9
-1 -1 12 1619.13 40.513 15
-1 -1 12 1615.17 41.3706 2
1 -1 -12 1545.93 40.7815 10
-1 -1 12 1620.61 40.771 11
-1 -1 12 1613.91 40.5283 6
-1 -1 12 1592.21 40.7111 12
-1 1 12 1556.28 40.5557 6
-1 1 12 1601.71 40.5149 15
-1 1 12 1531.83 41.3659 2
-1 1 12 1609.83 40.996 12
0 -1 12 2017.55 52.2376 6
0 -1 12 2113.98 52.3382 15
0 -1 12 2102.42 52.9986 14
0 -1 -12 2099.94 53.7104 8
0 -1 12 2021.86 52.6364 12
0 -1 12 2035.72 52.8663 17
0 -1 -12 2151.09 52.6606 10
0 -1 -12 1975.66 69.6256 9
0 -1 12 2076.46 53.1587 2
0 1 12 2037.11 53.1995 2
0 1 12 2082.97 52.3531 15
0 1 12 2069.04 52.3793 10
0 1 12 2052.4 52.8833 12
0 1 12 2037.93 61.3993 3
1 -1 12 1761.29 44.7783 14
-1 -1 -12 1725.69 44.1233 10
1 -1 12 1741.16 44.5154 13
-1 -1 -12 1706.99 45.072 5
1 -1 12 1704.67 44.8334 2
1 -1 12 1729.61 44.6395 12
-1 -1 -12 1730.59 45.7213 8
-1 1 -12 1753.05 44.4373 10
1 1 12 1712.53 44.8768 12
1 1 12 1805.32 44.95 14
1 1 12 1701.14 44.1799 10
1 1 12 1703.8 44.9129 2
1 1 12 1703.24 60.6285 3
-1 1 -12 1713.31 45.5604 8
-2 -1 -12 1373.09 37.1004 8
2 -1 12 1328.76 36.275 13
2 -1 12 1405.23 36.649 12
2 -1 12 1386.42 36.3323 14
-2 -1 -12 1370.4 36.1171 12
2 -1 12 1449.89 35.1299 10
2 -1 12 1373.23 36.332 2
2 1 12 1395.35 36.3687 14
2 1 12 1411.06 36.6794 12
-2 1 -12 1343.98 36.7112 12
-2 1 -12 1364.94 36.6371 8
-2 1 -12 1344.8 36.326 4
2 1 12 1414.03 35.6712 10
-2 1 -12 1347.3 35.529 10
-3 -1 -12 793.958 21.9217 12
-3 -1 -12 815.643 21.7843 18
-3 -1 -12 791.823 22.073 4
-3 -1 -12 766.7 22.624 8
3 -1 12 815.903 21.9465 13
3 -1 12 817.368 22.2852 12
3 -1 12 802.172 22.1605 14
3 -1 12 833.005 20.9239 10
-3 1 -12 827.308 22.1726 12
3 1 12 783.558 21.2937 10
3 1 12 824.389 22.0589 14
-3 1 -12 812.697 22.22 8
-3 1 -12 799.25 22.17 4
-4 -1 -12 16.4506 1.68638 12
4 -1 12 13.9449 2.5046 12
4 -1 12 13.1353 1.72195 13
-4 -1 -12 17.2491 1.60904 15
4 -1 12 13.7534 1.29771 7
-4 -1 -12 13.2015 1.82235 4
-4 -1 -12 14.8408 1.78036 8
-4 1 -12 12.0386 1.88731 15
4 1 12 16.0884 1.17144 10
-4 1 -12 12.5721 1.75001 4
4 1 12 15.5143 1.70639 13
-4 1 -12 11.9831 1.71327 12
5 -1 12 186.831 6.41 13
-5 1 -12 191.778 5.30075 12
-5 1 -12 187.747 5.30335 4
-5 -2 12 6.0794 0.77977 15
-5 -2 12 5.28834 0.91437 18
-5 2 12 3.97616 0.76005 11
-4 -2 12 271.689 7.91731 11
-4 -2 12 265.556 7.88313 18
-4 -2 12 259.629 7.52579 16
4 -2 -12 266.515 7.78453 10
-4 -2 12 273.297 7.58664 15
-4 2 12 269.835 7.84945 11
-4 2 12 268.564 7.68843 6
-4 2 12 258.397 7.9119 12
-3 -2 12 1299.24 32.7956 6
-3 -2 12 1267.64 33.322 11
3 -2 -12 1266.42 33.2024 10
-3 -2 12 1262.16 32.8631 15
3 -2 -12 1231.67 32.9009 7
-3 -2 12 1244.44 33.1994 18
-3 -2 12 1304.01 33.7805 17
-3 2 12 1288.64 33.0847 6
-3 2 12 1296.28 33.5647 12
-3 2 12 1303.28 33.8626 2
2 -2 -12 124.114 5.08835 7
-2 -2 12 140.093 4.43911 6
-2 -2 12 139.997 5.75893 2
-2 -2 12 134.622 4.69315 11
-2 -2 12 133.013 4.31544 15
-2 -2 12 130 5.05661 17
2 -2 -12 128.067 5.66078 12
-2 2 12 126.287 4.49583 6
-2 2 12 137.812 5.41035 2
-2 2 12 130.456 4.94279 12
1 -2 -12 39.655 3.4951 7
-1 -2 12 46.5761 3.16091 2
-1 -2 12 47.9978 2.22987 6
-1 -2 12 44.5223 2.60144 12
-1 -2 12 46.5648 2.74282 17
-1 -2 12 45.0763 2.23216 15
-1 -2 12 46.9158 2.63428 11
1 -2 -12 45.6314 2.40037 10
-1 2 12 44.9705 2.98925 2
-1 2 12 43.4456 2.47697 6
-1 2 12 42.7657 2.31575 10
-1 2 12 44.7934 2.94885 15
1 2 -12 48.4252 19.4908 9
0 -2 -12 1667.75 40.9545 10
0 -2 12 1618.71 41.7348 2
0 -2 12 1622.55 41.1017 12
0 -2 12 1664.89 41.7542 14
0 -2 -12 1487.05 64.7134 9
0 -2 12 1642.8 41.1764 11
0 -2 12 1660.61 40.8294 15
0 -2 12 1649.74 41.5695 17
0 -2 -12 1563.01 40.7209 7
0 -2 -12 1644.89 42.4776 8
0 -2 -12 1528.31 41.9194 5
0 2 12 1577.11 41.0331 10
0 2 12 1573.98 41.7167 2
0 2 -12 1505.69 41.3589 10
0 2 12 1561.29 41.5337 12
-1 -2 -12 1280.89 34.7397 8
-1 -2 -12 1267.52 34.099 5
1 -2 12 1294.21 33.8522 14
-1 -2 -12 1276.07 33.7203 4
1 -2 12 1274.24 33.6782 17
1 -2 12 1297.11 33.5294 13
1 -2 12 1323.53 33.2383 11
1 -2 12 1272.18 33.4433 12
1 -2 12 1255.92 33.8479 2
1 2 12 1253.88 33.8341 2
1 2 12 1296.94 33.2631 10
1 2 12 1243.6 34.025 12
-1 2 -12 1299.29 33.3468 10
-1 2 -12 1272.14 33.7162 4
2 -2 12 1245.09 33.6007 14
-2 -2 -12 1244.65 34.1979 8
2 -2 12 1222.73 33.2341 12
2 -2 12 1301.43 32.8017 11
-2 -2 -12 1245.24 33.1084 4
2 -2 12 1286.77 33.238 13
-2 -2 -12 1244.78 33.8498 5
-2 -2 -12 1267.46 33.1267 12
-2 2 -12 1280.77 33.3765 4
2 2 12 1249.09 33.5063 14
-2 2 -12 1265.51 32.6982 10
2 2 12 1253.27 32.8557 10
-2 2 -12 1262.82 33.5767 12
-3 -2 -12 455.59 14.3073 8
-3 -2 -12 471.546 13.5934 18
-3 -2 -12 479.161 13.5726 4
3 -2 12 455.281 13.9435 14
3 -2 12 478.474 12.847 7
3 -2 12 480.077 13.788 13
-3 -2 -12 475.015 13.4463 12
3 -2 12 465.729 13.7744 12
3 2 12 472.735 13.1277 10
-3 2 -12 490.012 12.7283 10
3 2 12 477.352 13.6636 14
-3 2 -12 490.452 13.8646 12
-3 2 -12 469.312 13.7056 4
-4 -2 -12 127.794 4.91951 8
4 -2 12 133.745 4.78294 12
-4 -2 -12 137.829 4.28227 12
-4 -2 -12 135.94 4.58137 4
-4 -2 -12 138.236 4.47808 18
-4 -2 -12 133.277 4.37832 15
4 -2 12 138.205 4.94971 13
4 -2 12 131.847 4.07388 7
-4 2 -12 132.859 4.66273 4
4 2 12 127.74 4.58841 13
4 2 12 127.489 4.10518 10
-4 2 -12 131.206 4.75295 12
-4 -3 12 115.331 3.61214 15
-4 -3 12 113.798 3.85834 11
4 -3 -12 111.683 3.49342 10
-4 -3 12 112.426 3.80529 18
-4 3 12 114.378 4.02085 12
-4 3 12 113.183 3.7291 6
-4 3 12 113.635 3.78008 11
3 -3 -12 6.95051 1.42164 7
3 -3 -12 3.09739 0.82086 10
-3 -3 12 2.44722 0.93028 18
-3 -3 12 3.52828 1.19646 11
-3 -3 12 4.45041 1.00946 15
-3 -3 12 4.40681 1.45516 17
3 -3 -12 4.79587 1.53691 12
-3 3 12 5.87863 1.36448 12
-3 3 12 5.32996 0.99312 6
-2 -3 12 675.466 18.3872 11
-2 -3 12 657.731 18.0831 18
-2 -3 12 679.548 18.8956 17
2 -3 -12 708.733 18.039 10
2 -3 -12 666.519 17.9582 7
2 -3 -12 682.781 18.8041 12
-2 -3 12 675.797 17.86 15
-2 3 12 675.389 19.0343 2
-2 3 12 661.802 17.7982 10
-2 3 12 672.864 18.6853 12
-2 3 12 669.729 18.0366 6
-1 -3 12 191.358 5.87281 11
-1 -3 12 177.28 6.23738 17
-1 -3 12 163.433 5.31156 15
-1 -3 12 171 6.277 2
-1 -3 12 166.407 6.98955 14
1 -3 -12 163.654 5.47736 7
1 -3 -12 178.708 6.72818 8
-1 3 12 175.035 6.24229 12
-1 3 12 170.333 5.52869 10
-1 3 12 165.255 5.48988 6
-1 3 12 160.95 6.29636 2
0 -3 12 788.052 21.4412 2
0 -3 12 777.816 20.8201 11
0 -3 -12 738.493 21.5883 5
0 -3 12 751.993 20.3229 15
0 -3 12 785.063 21.2727 17
0 -3 12 804.011 20.8789 12
0 -3 12 802.013 21.7318 14
0 -3 -12 803.806 22.6265 8
0 3 12 738.775 21.3759 12
0 3 12 779.282 20.7683 10
0 3 12 754.752 21.3779 2
-1 -3 -12 1335.05 35.7648 8
1 -3 12 1317.83 35.0343 13
1 -3 12 1382.48 34.7723 17
1 -3 12 1315.72 34.3813 12
-1 -3 -12 1371.88 34.4998 16
1 -3 12 1318.68 35.3045 14
1 -3 12 1327.37 34.2553 11
-1 -3 -12 1333.04 35.3606 5
1 3 12 1286.52 34.9053 2
-1 3 -12 1287.78 34.299 10
1 3 12 1247.85 34.2883 10
-1 3 -12 1282.84 34.6425 4
2 -3 12 224.317 7.35387 12
-2 -3 -12 224.942 8.16978 8
-2 -3 -12 232.3 7.31512 16
2 -3 12 230.568 7.83444 13
2 -3 12 228.463 7.11697 11
-2 -3 -12 227.351 7.18382 12
2 -3 12 222.598 7.99333 14
-2 -3 -12 226.423 8.08486 5
2 3 12 219.18 7.09647 10
-2 3 -12 220.24 6.88908 10
-2 3 -12 216.085 7.37831 4
-3 -3 -12 145.718 6.18734 18
-3 -3 -12 144.231 5.06033 12
-3 -3 -12 153.311 5.02483 16
3 -3 12 147.187 5.8214 14
-3 -3 -12 147.782 7.98932 5
3 -3 12 124.122 7.37594 13
3 3 12 144.523 5.30746 14
-3 3 -12 147.801 4.58751 10
3 3 12 137.839 5.93903 10
-3 3 -12 145.906 5.27114 4
-3 3 -12 152.418 5.80512 12
4 -3 12 36.7662 2.35719 13
-4 -3 -12 34.9888 2.02505 8
-4 -3 -12 34.7525 1.7118 15
-4 -3 -12 37.1154 2.74194 18
4 -3 12 31.8108 1.90166 12
4 -3 12 34.9497 2.44607 5
-4 3 -12 38.8213 2.36293 4
4 3 12 37.0073 1.90171 13
4 3 12 38.4625 1.58797 10
-4 -4 12 7.65664 0.95721 15
-4 4 12 4.73783 1.13098 11
-4 4 12 7.99519 1.45206 12
-4 4 12 7.39072 0.93465 6
-3 -4 12 50.8407 2.55227 11
-3 -4 12 51.0599 2.77047 17
3 -4 -12 47.6255 2.36291 7
-3 -4 12 52.8893 2.21882 15
-3 4 12 56.2537 2.40852 6
-3 4 12 58.6682 3.03245 2
-3 4 12 55.2089 2.84149 12
-2 -4 12 683.85 18.516 11
-2 -4 12 699.897 19.0313 17
-2 -4 12 679.426 17.9077 15
2 -4 -12 661.182 18.0588 7
-2 4 12 679.932 19.1134 2
-2 4 12 696.482 18.0042 10
-2 4 12 676.125 18.8358 12
-2 4 12 668.477 18.1023 6
-1 -4 12 1674.22 43.2251 17
1 -4 -12 1675.97 43.6657 8
-1 -4 12 1617.46 42.5778 11
1 -4 -12 1630.43 42.1153 7
-1 -4 12 1616.1 43.3742 5
-1 4 12 1625.37 42.384 10
-1 4 12 1651.1 43.01 12
-1 4 12 1660 42.0697 6
-1 4 12 1648.31 43.3171 2
0 -4 -12 441.46 12.8407 16
0 -4 12 446.332 13.8576 14
0 -4 12 455.893 13.8551 5
0 -4 -12 442.164 13.5537 5
0 -4 12 438.047 13.2276 17
0 -4 -12 453.578 12.3243 7
0 -4 12 457.84 12.7905 11
0 -4 -12 458.092 13.9022 8
0 4 12 440.243 13.39 2
0 4 -12 451.362 13.3337 10
0 4 12 460.213 12.7922 10
1 -4 12 1499.66 40.0492 13
-1 -4 -12 1517.9 39.1781 16
1 -4 12 1507.4 38.9193 11
1 -4 12 1447.86 40.1375 5
1 -4 12 1505.46 39.2811 17
-1 -4 -12 1600.61 40.1802 5
-1 -4 -12 1575.57 40.0838 8
1 -4 12 1512.27 38.7158 12
1 -4 12 1456.5 40.2599 14
-1 4 -12 1471.54 38.839 10
1 4 12 1451.79 39.0322 10
1 4 12 1485.39 39.5488 2
2 -4 12 952.434 25.7437 13
2 -4 12 938.863 25.7279 5
2 -4 12 942.617 24.6617 11
-2 -4 -12 890.75 24.5369 15
-2 -4 -12 942.575 24.3963 12
-2 -4 -12 903.543 25.118 18
-2 -4 -12 940.12 25.0814 16
-2 -4 -12 970.7 25.5007 8
2 -4 12 874.748 25.6855 14
2 -4 12 938.15 24.625 12
-2 -4 -12 941.093 25.6801 5
2 4 12 912.197 24.631 10
-2 4 -12 929.338 24.4089 10
-3 -4 -12 30.0853 1.84671 15
3 -4 12 31.4544 2.52784 13
-3 -4 -12 28.0079 2.00333 18
3 -4 12 28.674 2.45041 14
-3 -4 -12 32.3746 2.13362 8
3 -4 12 29.7691 2.32921 5
-3 -4 -12 29.5369 2.26476 5
-3 -4 -12 27.4173 1.8272 16
3 -4 12 31.2293 1.88944 12
-3 4 -12 31.2479 1.50574 10
3 4 12 32.3522 2.34031 14
3 4 12 33.2333 1.79071 10
4 -4 12 399.841 10.4298 13
4 -4 12 378.143 9.91813 12
4 4 12 348.458 10.1327 13
4 4 12 384.159 9.7831 10
-3 -5 12 26.6864 1.78293 11
3 -5 -12 25.8441 1.63014 7
-3 5 12 27.9656 1.45676 6
-3 5 12 25.3025 2.07216 12
-3 5 12 27.5813 2.00271 2
-2 -5 12 364.85 10.2864 11
-2 -5 12 368.945 10.6614 17
2 -5 -12 346.646 9.99234 7
-2 5 12 369.669 10.8976 2
-2 5 12 385.011 9.90784 10
-2 5 12 378.316 10.06 6
-2 5 12 364.119 10.8673 12
-1 -5 12 1331.59 34.5192 11
-1 -5 12 1319.98 35.0495 17
1 -5 -12 1313.21 34.1448 7
-1 -5 12 1340.22 35.3087 5
-1 5 12 1353.6 34.4943 10
-1 5 12 1328.51 35.2576 2
0 -5 -12 443.307 14.4514 16
0 -5 12 470.709 14.4547 11
0 -5 -12 456.602 13.6582 5
0 -5 12 468.508 14.4415 17
0 5 12 470.309 14.5444 2
0 5 12 478.277 13.2895 10
0 5 -12 473.348 12.9532 10
1 -5 12 158.91 6.18395 5
-1 -5 -12 160.935 5.48094 16
-1 -5 -12 161.302 5.68104 18
1 -5 12 162.162 5.50575 17
-1 -5 -12 161.664 6.0362 5
1 -5 12 164.537 6.35891 13
1 -5 12 159.957 5.33565 11
1 5 12 158.255 5.35914 10
1 5 12 168.967 6.03781 2
-1 5 -12 165.048 5.20734 10
2 -5 12 303.974 8.36374 12
2 -5 12 307.694 9.53647 5
2 -5 12 318.123 9.64906 13
-2 -5 -12 305.761 9.1059 18
-2 -5 -12 309.806 9.45067 5
-2 -5 -12 313.389 8.90355 16
-2 5 -12 309.548 8.6061 10
2 5 12 302.133 9.12187 14
2 5 12 308.898 8.78216 10
-3 -5 -12 270.075 7.37689 18
3 -5 12 252.623 7.47583 5
3 -5 12 277.543 7.81621 13
3 -5 12 248.857 6.94324 12
3 5 12 268.397 7.14832 10
-3 5 -12 264.418 6.98139 6
2 -6 -12 87.5549 2.86742 16
2 -6 -12 87.5585 2.65377 7
-2 -6 12 82.9257 2.88745 17
-2 6 12 91.4812 3.179 2
1 -6 -12 67.3737 2.28123 7
-1 -6 12 67.0497 2.4956 11
-1 -6 12 65.3024 2.63366 17
1 -6 -12 65.3522 2.53349 16
-1 -6 12 64.7822 2.99478 5
-1 6 12 65.9023 2.88651 2
-1 6 12 66.8703 2.34773 10
0 -6 -12 137.841 4.5156 18
0 -6 12 139.607 4.90185 5
0 -6 12 133.508 4.34348 11
0 -6 -12 135.911 4.45636 16
0 -6 12 141.447 4.56292 17
0 6 12 140.521 4.36008 10
0 6 12 147.141 4.74666 2
0 6 -12 139.891 4.40295 10
-1 -6 -12 10.7613 1.39819 18
-1 -6 -12 11.0476 1.13641 16
-1 -6 -12 12.3284 1.97059 5
1 6 12 9.86164 1.0578 10
-1 6 -12 12.5355 1.04245 10
2 -6 12 118.021 3.96537 5
2 6 12 128.181 3.65264 10
-2 6 -12 126.144 3.50966 6
-2 6 -12 128.769 3.5411 10
-5 0 13 3.15549 0.90199 18
-5 0 13 3.79239 0.81809 11
-4 0 13 306.346 9.05442 17
-4 0 13 299.423 8.27446 12
-4 0 13 303.928 8.46268 15
-4 0 13 287.926 9.96671 18
4 0 -13 309.854 8.87256 10
-4 0 13 306.713 8.51376 6
-3 0 13 443.282 12.582 12
-3 0 13 459.781 12.9924 18
-3 0 13 462.745 12.611 6
-3 0 13 462.307 12.4422 15
-3 0 13 455.979 12.8302 11
-2 0 13 40.2679 3.22296 2
-2 0 13 37.6886 2.20229 12
-2 0 13 36.9944 2.08639 15
2 0 -13 38.2805 2.69944 10
-2 0 13 42.4058 2.44039 11
-1 0 13 1860.35 49.5546 18
-1 0 13 1900.97 49.5102 12
-1 0 13 1956.74 49.1873 15
-1 0 13 1990.6 50.205 2
-1 0 13 1962.11 49.2596 6
1 0 -13 1921.17 49.5802 10
-1 0 13 1961.56 49.3887 11
0 0 -13 7.89226 9.46686 9
0 0 13 14.3155 1.94464 12
0 0 13 11.8644 2.22172 2
0 0 13 11.3723 2.13993 14
0 0 -13 8.01497 1.23058 10
0 0 13 11.9388 1.43863 6
0 0 13 10.5926 1.51938 15
-1 0 -13 160.367 6.02156 12
1 0 13 168.637 5.93419 12
1 0 13 174.809 5.92562 14
1 0 13 163.046 6.10666 2
-1 0 -13 158.797 6.59237 8
-1 0 -13 168.105 5.48814 10
1 0 13 172.532 5.0511 10
-2 0 -13 1.36103 1.51509 8
2 0 13 1.34858 1.14764 14
2 0 13 2.47233 0.68531 10
-2 0 -13 1.07682 0.79472 10
2 0 13 5.04529 1.70404 12
-2 0 -13 4.24621 1.32707 12
3 0 13 587.965 16.6144 14
-3 0 -13 606.953 16.6321 12
3 0 13 606.638 16.9326 12
-3 0 -13 563.409 16.6688 4
3 0 13 594.908 15.6243 10
3 0 13 586.514 16.4693 13
-3 0 -13 573.755 17.0023 8
4 0 13 342.83 9.99835 13
-4 0 -13 331.97 10.0924 8
-4 0 -13 346.379 10.0095 12
4 0 13 354.35 9.22877 10
-4 0 -13 333.183 10.0699 4
-4 0 -13 351.154 9.66066 15
-5 -1 13 32.4507 1.57405 11
-5 -1 13 34.0162 1.40405 15
5 -1 -13 29.9216 2.06937 10
5 1 -13 32.5711 1.62957 10
-4 -1 13 834.859 21.6993 15
4 -1 -13 824.522 22.0394 10
-4 -1 13 837.413 22.0651 11
-4 -1 13 834.448 21.5632 6
-4 -1 13 823.575 22.2411 17
-4 -1 13 821.864 22.1511 18
-4 1 13 837.301 21.8997 12
-4 1 13 844.341 21.5757 15
4 1 -13 821.195 22.0038 10
-4 1 13 819.79 21.7669 6
-4 1 13 846.211 22.044 11
-4 1 13 851.649 22.2422 18
-3 -1 13 2427.24 62.0776 17
-3 -1 13 2401.37 61.2149 15
3 -1 -13 2476.15 61.6631 10
-3 -1 13 2478.37 60.9435 12
-3 -1 13 2407.02 61.2396 6
-3 -1 13 2338.2 61.6269 18
-3 -1 13 2387.89 61.581 11
-3 1 13 2414.76 61.6556 12
-3 1 13 2444.11 61.5574 11
-3 1 13 2325.13 61.7599 18
-3 1 13 2415.04 61.4008 6
-3 1 13 2445.69 61.1356 15
-2 -1 13 1623.91 41.2125 15
2 -1 -13 1599.1 41.5666 10
-2 -1 13 1614.02 41.4883 6
-2 -1 13 1658.66 42.0589 17
-2 -1 13 1607.57 41.5157 11
-2 -1 13 1596.24 42.0981 2
-2 -1 13 1599.4 41.2389 12
-2 1 13 1588.65 41.1555 15
-2 1 13 1585.01 41.3368 6
-2 1 13 1590.81 41.7297 18
-2 1 13 1674.06 41.7787 12
-2 1 13 1620.47 42.2923 2
-2 1 13 1607.67 41.6751 11
-1 -1 13 893.663 24.1623 18
-1 -1 13 894.341 24.6313 2
1 -1 -13 926.753 24.1684 10
-1 -1 13 937.455 24.056 11
-1 -1 13 942.521 23.8188 15
-1 -1 13 911.616 23.8065 6
-1 -1 13 891.798 23.9828 12
-1 1 13 936.698 24.8226 2
-1 1 13 932.576 23.799 15
-1 1 13 911.847 23.8454 6
-1 1 13 925.438 24.2699 12
1 1 -13 886.058 24.377 10
-1 1 13 912.687 24.6191 14
0 -1 13 735.869 19.6694 17
0 -1 13 719.768 19.7149 14
0 -1 13 708.159 19.4107 12
0 -1 13 741.322 19.4227 11
0 -1 -13 729.196 20.4786 8
0 -1 -13 733.676 19.3885 10
0 -1 13 725.268 18.9888 6
0 -1 -13 679.087 38.794 9
0 -1 13 744.235 19.1055 15
0 -1 13 741.867 19.9825 2
0 1 -13 705.638 19.5299 10
0 1 13 746.646 20.0786 2
0 1 13 688.31 19.064 6
0 1 13 724.138 19.6646 12
0 1 13 761.948 19.1071 10
0 1 13 736.169 19.8555 14
0 1 13 708.082 19.0558 15
0 1 -13 729.833 20.4655 8
1 -1 13 176.303 6.4308 2
-1 -1 -13 199.302 5.82214 10
-1 -1 -13 178.886 7.10686 8
1 -1 13 177.62 6.20771 12
1 -1 13 188.647 6.21069 13
1 -1 13 192.132 6.34411 14
-1 -1 -13 187.272 6.51034 4
1 1 13 182.783 6.38672 14
-1 1 -13 180.986 5.98847 10
-1 1 -13 173.686 7.19911 12
1 1 13 186.486 5.72363 10
1 1 13 180.365 6.62688 2
1 1 13 181.863 6.57956 12
-1 1 -13 176.799 7.33578 8
-2 -1 -13 1759.45 47.031 12
2 -1 13 1890.42 47.0017 13
2 -1 13 1800.67 47.2737 14
-2 -1 -13 1824.71 47.2334 4
2 -1 13 1654.29 46.1044 10
-2 -1 -13 1800.96 48.0648 8
2 -1 13 1798.09 47.2072 2
2 -1 13 1849.76 47.2773 12
2 1 13 1877.2 47.5842 12
2 1 13 1831.05 46.4941 10
-2 1 -13 1836.83 47.2569 12
-2 1 -13 1877.68 47.6283 8
-2 1 -13 1822.64 47.334 4
-2 1 -13 1817.96 46.4506 10
2 1 13 1787.26 47.2675 14
3 -1 13 405.567 12.2538 12
3 -1 13 402.878 12.1873 14
-3 -1 -13 400.953 11.8008 18
-3 -1 -13 401.507 12.089 4
3 -1 13 413.687 11.9927 13
-3 -1 -13 382.886 12.5588 8
-3 -1 -13 411.771 12.0015 12
3 -1 13 418.418 10.883 10
3 1 13 410.429 11.3304 10
-3 1 -13 402.695 12.1835 4
-3 1 -13 404.356 12.176 8
3 1 13 408.662 12.0288 14
-3 1 -13 437.381 12.2749 12
-4 -1 -13 360.209 9.98337 12
4 -1 13 354.097 9.29964 7
-4 -1 -13 341.499 10.4076 8
-4 -1 -13 347.418 10.0903 4
4 -1 13 355.839 10.3294 12
-4 -1 -13 363.167 9.85891 15
4 -1 13 352.15 10.1916 13
4 1 13 338.092 10.0263 13
-4 1 -13 337.449 10.1388 4
-4 1 -13 352.983 9.60146 15
4 1 13 341.623 9.42632 10
-4 1 -13 340.592 10.134 12
-5 -2 13 132.188 3.88714 18
-5 -2 13 134.535 3.70407 15
-5 2 13 130.319 3.79997 11
-4 -2 13 874.609 22.312 15
-4 -2 13 860.827 22.6308 11
4 -2 -13 830.621 22.4539 10
-4 -2 13 841.048 22.6153 18
-4 2 13 851.788 22.369 6
-4 2 13 890.595 22.7037 12
-4 2 13 865.043 22.5332 11
3 -2 -13 143.933 4.88842 10
-3 -2 13 145.472 4.60464 6
-3 -2 13 140.792 4.96873 11
-3 -2 13 144.022 4.63942 15
-3 -2 13 139.184 5.33503 17
-3 -2 13 142.072 4.90621 18
-3 2 13 140.75 5.57379 2
-3 2 13 139.072 5.12007 12
-3 2 13 143.51 4.82479 6
-2 -2 13 278.746 8.5878 11
-2 -2 13 286.491 9.04942 17
-2 -2 13 291.738 9.32612 2
-2 -2 13 282.407 8.50926 18
-2 -2 13 294.101 8.25783 6
-2 -2 13 279.745 8.19982 15
2 -2 -13 294.845 8.55578 10
-2 2 13 284.095 8.37715 6
-2 2 13 289.404 9.33112 2
-2 2 13 293.298 8.88502 12
-1 -2 13 871.182 23.6863 17
-1 -2 13 857.404 22.8573 6
-1 -2 13 894.425 23.886 2
-1 -2 13 878.245 22.8945 15
1 -2 -13 892.829 23.1836 10
-1 -2 13 877.487 22.9298 12
-1 -2 13 885.833 23.2475 11
-1 2 13 887.075 24.0147 2
-1 2 13 861.465 22.9725 6
-1 2 13 855.207 22.8709 15
-1 2 13 892.733 22.943 10
0 -2 13 2878.99 74.7655 14
0 -2 13 3099.28 74.3118 11
0 -2 -13 2861.57 73.7052 7
0 -2 -13 2873.16 75.1856 5
0 -2 -13 3090.71 74.0347 10
0 -2 13 3068.13 74.7321 17
0 -2 13 2948.63 74.1829 12
0 -2 -13 3044.22 75.7754 8
0 -2 13 2857.19 73.8484 15
0 -2 13 2865.45 74.8041 2
0 2 13 2785.59 74.0209 10
0 2 13 2895.39 74.6367 12
0 2 13 2842.18 73.8901 6
0 2 13 2847.08 74.8834 2
0 2 -13 2891.47 74.4333 10
1 -2 13 1425.07 38.0628 14
1 -2 13 1466.76 37.7316 12
1 -2 13 1453.2 37.8597 17
-1 -2 -13 1439.95 39.0268 8
1 -2 13 1467.52 37.3778 11
-1 -2 -13 1474.87 37.9196 4
1 -2 13 1480.02 37.7635 13
-1 -2 -13 1544.14 41.7375 5
1 -2 13 1332.94 39.1549 2
1 2 13 1394.82 37.3527 10
1 2 13 1393.58 38.0178 2
1 2 13 1478.5 38.2584 12
-2 -2 -13 1300.98 34.8072 8
2 -2 13 1257.69 33.7634 12
2 -2 13 1299.58 34.1947 14
-2 -2 -13 1279.64 34.3882 5
2 -2 13 1331.88 33.2885 11
2 -2 13 1317.68 33.748 13
-2 -2 -13 1313.19 33.662 4
-2 -2 -13 1298.9 33.6781 12
-2 2 -13 1251.42 33.156 10
-2 2 -13 1265.85 33.8475 4
2 2 13 1257.45 33.9865 14
-2 2 -13 1226.37 33.9872 12
2 2 13 1213.59 33.227 10
-3 -2 -13 344.341 10.0993 18
-3 -2 -13 339.718 9.96382 12
3 -2 13 337.973 10.2652 12
3 -2 13 335.767 10.5074 14
-3 -2 -13 339.646 10.0507 4
3 -2 13 340.032 10.2408 13
-3 2 -13 331.953 10.1805 4
3 2 13 325.643 9.55889 10
-3 2 -13 336.358 9.17473 10
3 2 13 326.64 10.109 14
-3 2 -13 327.927 10.2616 12
-4 -2 -13 70.2018 2.71944 15
4 -2 13 68.738 3.19465 13
-4 -2 -13 73.1204 2.66965 12
4 -2 13 69.5406 3.07989 12
-4 -2 -13 67.9151 3.16256 8
-4 -2 -13 70.5244 3.01503 4
4 2 13 71.4604 2.9179 13
-4 2 -13 72.0824 3.08511 12
-4 2 -13 73.891 3.01909 4
4 2 13 67.8697 2.43911 10
4 -3 -13 25.3786 3.30191 8
-4 -3 13 29.8093 1.77044 11
-4 -3 13 31.771 1.51396 15
-4 -3 13 28.5887 1.7012 18
-4 3 13 31.4298 1.71754 11
-4 3 13 30.328 1.60751 6
-4 3 13 32.1235 1.84722 12
3 -3 -13 145.234 4.84436 10
3 -3 -13 138.717 4.81842 7
-3 -3 13 144.598 5.86051 17
-3 -3 13 145.231 5.0467 11
-3 -3 13 147.116 4.62707 15
-3 3 13 152.502 7.21811 2
-3 3 13 145.689 5.2213 12
-3 3 13 144.931 4.78315 6
-2 -3 13 68.7813 2.84486 15
-2 -3 13 65.3383 3.22523 11
2 -3 -13 69.2231 3.14176 7
2 -3 -13 72.4166 2.97141 10
-2 -3 13 70.5834 3.6137 17
-2 3 13 70.6982 3.00382 6
-2 3 13 82.3429 3.92399 2
-2 3 13 69.2523 3.51531 12
1 -3 -13 695.606 18.2903 10
1 -3 -13 700.91 20.01 8
-1 -3 13 695.114 19.7299 5
-1 -3 13 705.779 19.9077 14
-1 -3 13 675.815 18.8314 11
-1 -3 13 696.602 19.4381 2
-1 -3 13 678.108 18.3378 15
-1 -3 13 695.609 19.3864 17
1 -3 -13 688.32 18.399 7
-1 3 13 709.761 19.234 12
-1 3 13 698.179 18.4796 6
-1 3 13 698.873 19.614 2
-1 3 13 696.787 18.6031 10
0 -3 13 230.14 7.63145 17
0 -3 -13 226.25 8.45147 8
0 -3 -13 218.653 8.66373 5
0 -3 13 232.194 7.79792 2
0 -3 -13 226.27 6.73647 7
0 -3 13 229.111 7.19335 11
0 -3 13 231.987 6.92668 12
0 -3 13 234.221 8.04401 14
0 -3 13 222.564 6.82489 15
0 3 -13 223.979 7.61459 10
0 3 13 242.122 7.16298 10
0 3 13 221.481 7.75948 2
0 3 13 224.295 7.92727 12
1 -3 13 2987.3 80.0976 14
1 -3 13 3240.24 79.1378 11
-1 -3 -13 3170.28 79.2564 16
1 -3 13 3178.52 79.5356 17
-1 -3 -13 3168.46 80.7087 8
1 -3 13 3219.07 79.2972 12
1 -3 13 3043.38 79.8524 13
-1 -3 -13 2939.32 79.9938 5
1 3 13 3088.92 79.8004 2
-1 3 -13 3140.64 79.5357 4
1 3 13 3044.58 79.217 10
-1 3 -13 3169.83 79.1991 10
-2 -3 -13 484.149 13.259 16
-2 -3 -13 464.031 14.2878 8
2 -3 13 470.312 13.8685 13
2 -3 13 455.546 13.3759 12
-2 -3 -13 462.315 13.6513 18
-2 -3 -13 480.259 14.1765 5
2 -3 13 488.421 13.146 11
2 -3 13 464.493 14.1377 14
-2 -3 -13 464.984 13.2462 12
2 3 13 457.057 13.7365 14
-2 3 -13 459.078 12.9225 10
-2 3 -13 457.342 13.3844 4
2 3 13 456.121 13.1217 10
3 -3 13 81.4429 3.87802 13
3 -3 13 75.8696 3.45294 12
-3 -3 -13 77.5995 3.79563 8
-3 -3 -13 79.5281 3.50143 18
3 -3 13 79.8607 3.95259 14
-3 -3 -13 78.8907 3.12988 12
-3 3 -13 74.5933 3.50976 4
3 3 13 76.7301 3.50883 14
-3 3 -13 76.5253 2.75777 10
3 3 13 75.8693 3.0432 10
-3 3 -13 75.0177 4.066 12
-4 -3 -13 207.636 5.9621 15
4 -3 13 205.292 6.37574 5
4 -3 13 220.07 6.67819 13
-4 -3 -13 213.556 5.99368 18
-4 -3 -13 209.11 6.37 8
4 -3 13 214.262 6.36343 12
4 3 13 213.903 6.18116 13
-4 3 -13 212.207 6.43688 12
4 3 13 211.607 5.83025 10
-4 -4 13 190.131 5.3905 15
-4 4 13 203.999 5.73341 12
-4 4 13 204.422 5.49883 6
-3 -4 13 285.489 8.52596 17
3 -4 -13 277.726 7.96431 7
-3 -4 13 291.149 7.95392 15
-3 -4 13 293.731 8.33156 11
-3 4 13 293.457 8.13503 11
-3 4 13 289.916 8.67476 2
-3 4 13 287.243 8.12421 6
-3 4 13 282.436 8.52902 12
-2 -4 13 1389.59 36.4306 17
-2 -4 13 1379.72 35.9304 11
2 -4 -13 1355.12 35.8891 7
-2 4 13 1382.7 35.5202 6
-2 4 13 1401.06 37.1794 12
-2 4 13 1377.23 36.539 2
-1 -4 13 453.329 12.7337 11
-1 -4 13 435.604 13.3489 5
-1 -4 13 444.605 13.2334 17
1 -4 -13 456.42 12.2484 7
1 -4 -13 447.11 13.715 8
-1 4 13 434.061 13.1 12
-1 4 13 449.744 12.4971 10
-1 4 13 452.249 12.2865 6
-1 4 13 445.951 13.4073 2
0 -4 13 287.527 9.79687 14
0 -4 -13 297.089 8.86325 16
0 -4 -13 286.888 9.54874 5
0 -4 13 294.967 8.76681 11
0 -4 -13 288.735 8.26992 7
0 -4 13 280.304 9.15489 17
0 -4 -13 295.934 9.8205 8
0 -4 13 286.955 9.69831 5
0 4 -13 297.474 8.89549 10
0 4 13 281.217 9.33854 2
0 4 13 282.897 8.67819 10
1 -4 13 140.542 6.02546 13
1 -4 13 132.808 5.82049 14
-1 -4 -13 142.018 5.72315 5
-1 -4 -13 139.42 5.70438 8
-1 -4 -13 137.189 4.98078 16
1 -4 13 136.837 5.0956 17
1 -4 13 133.438 4.60358 12
1 -4 13 134.999 5.75974 5
1 -4 13 132.637 4.805 11
1 4 13 152.615 5.03257 10
-1 4 -13 133.709 4.76154 10
1 4 13 129.921 5.51258 2
2 -4 13 96.2067 4.71741 13
2 -4 13 97.2909 3.89429 11
-2 -4 -13 96.8543 3.67049 12
2 -4 13 103.517 4.9222 14
-2 -4 -13 99.2314 4.42802 8
-2 -4 -13 95.1252 3.77423 15
-2 -4 -13 102.689 4.8462 5
-2 -4 -13 101.069 3.93857 16
2 -4 13 98.8229 3.91085 12
-2 -4 -13 90.1832 5.89711 18
2 -4 13 101.553 5.63869 5
-2 4 -13 107.027 4.01411 10
2 4 13 104.972 4.3247 14
2 4 13 100.3 3.80752 10
3 -4 13 262.653 7.47608 12
-3 -4 -13 256.295 7.76055 8
3 -4 13 256.335 8.17688 13
-3 -4 -13 254.114 7.65938 18
-3 -4 -13 257.674 7.19328 15
3 -4 13 265.4 8.08987 5
3 -4 13 256.703 8.12375 14
-3 -4 -13 261.479 7.38531 16
-3 4 -13 254.436 6.99141 10
3 4 13 262.597 7.62666 14
3 4 13 253.746 7.2958 10
3 -5 -13 234.399 6.19508 7
-3 -5 13 221.814 6.31153 11
-3 5 13 231.312 6.62443 2
-3 5 13 233.757 6.27457 6
-3 5 13 226.099 6.68677 12
-2 -5 13 19.4482 1.69892 17
2 -5 -13 22.3091 1.47852 7
-2 -5 13 20.4873 1.60529 11
-2 5 13 22.6488 1.95701 2
-2 5 13 20.4092 2.75504 12
-2 5 13 25.7449 1.7418 6
1 -5 -13 170.878 5.47787 16
-1 -5 13 160.903 5.32023 11
1 -5 -13 163.296 5.02276 7
-1 -5 13 162.466 5.72703 17
-1 -5 13 160.549 5.96493 5
-1 5 13 167.086 5.94939 2
-1 5 13 168.743 5.23681 10
0 -5 13 1853.76 47.7423 11
0 -5 13 1839.77 48.1673 17
0 -5 -13 1827.31 47.8928 16
0 -5 13 1803.43 48.6695 5
0 5 13 1869.07 48.4177 2
0 5 -13 1962.26 47.7019 10
0 5 13 1888.35 47.8248 10
-1 -5 -13 277.044 8.64003 5
1 -5 13 271.108 8.87245 5
1 -5 13 281.651 8.86391 13
-1 -5 -13 272.35 7.77102 12
1 -5 13 270.057 8.00863 11
1 -5 13 265.174 8.10137 17
-1 -5 -13 271.759 8.36911 18
-1 -5 -13 261.738 8.07068 16
-1 5 -13 271.956 7.85999 10
1 5 13 279.275 8.07974 10
1 5 13 272.293 8.51971 2
2 -5 13 117 3.52668 12
-2 -5 -13 122.042 4.26199 18
-2 -5 -13 122.602 4.02483 16
2 -5 13 124.72 4.75574 13
-2 -5 -13 122.209 4.53503 5
2 -5 13 125.336 4.65319 5
2 5 13 122.424 3.99476 10
2 5 13 120.119 4.30887 14
-2 5 -13 119.952 3.82004 10
-3 -5 -13 4.63873 0.74434 18
3 5 13 5.24979 0.74929 10
2 -6 -13 340.75 9.08165 16
-2 6 13 342.586 9.31157 2
-1 -6 13 227.154 6.89536 5
-1 -6 13 230.105 6.69738 17
1 -6 -13 235.421 6.624 16
-1 6 13 231.992 6.89584 2
-1 6 13 237.215 6.29534 10
0 -6 -13 70.4279 2.88501 18
0 -6 13 69.4729 2.60579 11
0 -6 13 74.258 2.7549 17
0 -6 13 75.5104 3.07981 5
0 -6 -13 79.2866 2.75283 16
0 6 13 70.3195 3.01648 2
0 6 -13 74.0366 2.77348 10
0 6 13 73.6724 2.55845 10
1 -6 13 132.101 4.11599 17
-1 -6 -13 133.496 4.12245 16
-1 -6 -13 126.322 4.12333 18
1 -6 13 133.393 4.98089 5
1 6 13 149.087 4.78459 14
1 6 13 136.979 4.26772 10
-1 6 -13 138.385 3.98001 10
5 0 -14 21.8373 1.28797 10
-5 0 14 22.0317 1.23927 11
-4 0 14 104.391 3.98011 18
-4 0 14 102.123 4.08274 17
-4 0 14 103.312 3.85516 11
-4 0 14 114.198 3.66244 6
-4 0 14 107.417 3.5334 15
4 0 -14 105.334 3.86499 10
-3 0 14 1589.39 43.2922 18
3 0 -14 1694.85 43.2616 10
-3 0 14 1679.56 42.9573 6
-3 0 14 1693.83 42.9782 12
-3 0 14 1683.51 42.8231 15
-3 0 14 1709.28 43.1933 11
2 0 -14 856.919 23.3409 10
-2 0 14 892.903 23.2761 12
-2 0 14 897.63 23.2395 11
-2 0 14 880.189 23.083 6
-2 0 14 892.468 25.2006 2
-2 0 14 849.469 23.4125 18
-2 0 14 884.276 22.9656 15
-1 0 14 3079.67 79.2705 2
1 0 -14 3184.67 78.766 10
-1 0 14 3160.58 78.319 15
-1 0 14 3014.71 78.6221 12
-1 0 14 2977.88 78.2728 6
-1 0 14 3020 78.7172 18
-1 0 14 3272.07 78.5455 11
0 0 -14 294.153 9.70198 8
0 0 -14 288.409 8.74697 10
0 0 14 299.198 8.37487 6
0 0 14 289.863 8.37541 15
0 0 14 294.128 9.22743 2
0 0 14 292.616 8.85311 12
0 0 14 301.524 9.07248 14
-1 0 -14 48.4322 2.6163 10
-1 0 -14 50.5568 3.74868 8
1 0 14 55.5481 2.30153 10
1 0 14 52.5513 3.33251 2
-1 0 -14 53.4533 3.42746 12
1 0 14 50.7274 3.13971 12
1 0 14 56.7552 3.0467 14
2 0 14 36.8534 2.63661 14
-2 0 -14 34.9092 2.03962 10
2 0 14 40.1312 3.05866 12
-2 0 -14 33.4066 2.72597 4
-2 0 -14 31.1121 3.02538 8
2 0 14 37.7654 2.611 13
2 0 14 35.597 4.00409 2
2 0 14 34.6286 1.82437 10
-3 0 -14 104.669 4.76478 8
3 0 14 106.509 4.35474 13
3 0 14 107.145 4.50171 14
-3 0 -14 110.917 4.6162 4
3 0 14 104.608 4.79692 12
-3 0 -14 105.331 4.44375 12
3 0 14 118.888 3.60398 10
-4 0 -14 271.029 8.32973 4
-4 0 -14 294.367 7.99113 15
4 0 14 287.068 7.44632 10
-4 0 -14 270.072 8.31894 8
4 0 14 273.695 8.25633 13
-4 0 -14 281.634 8.27537 12
-5 -1 14 160.927 4.81923 15
5 -1 -14 180.971 4.8513 10
-5 -1 14 177.287 4.97653 18
-5 -1 14 175.092 4.87638 11
-5 1 14 172.661 4.87038 11
5 1 -14 168.213 4.93388 10
-4 -1 14 170.871 5.40996 11
4 -1 -14 161.76 5.3338 10
-4 -1 14 166.45 5.0153 6
-4 -1 14 168.038 5.08189 15
-4 -1 14 165.291 5.65492 17
-4 -1 14 168.885 5.45398 18
-4 1 14 171.342 5.55757 18
-4 1 14 170.632 5.3583 11
-4 1 14 165.222 5.09694 15
4 1 -14 166.009 5.40985 10
-4 1 14 175.848 5.19222 6
-4 1 14 163.916 5.52147 17
-4 1 14 167.088 5.1769 12
-3 -1 14 642.321 17.4545 18
-3 -1 14 641.443 17.0259 6
-3 -1 14 652.125 17.3805 11
3 -1 -14 623.374 17.3494 10
-3 -1 14 635.132 16.9908 15
-3 -1 14 649.158 17.8345 17
-3 1 14 621.194 16.8615 15
-3 1 14 652.646 17.3085 11
-3 1 14 624.11 17.1131 6
-3 1 14 635.461 17.5696 18
3 1 -14 633.618 17.4106 10
-3 1 14 642.463 17.4366 12
-2 -1 14 1370.75 34.2074 12
-2 -1 14 1339.55 34.1767 6
-2 -1 14 1309.17 34.9906 2
-2 -1 14 1365.78 35.0092 17
-2 -1 14 1367.38 34.461 11
-2 -1 14 1282.18 34.4806 18
-2 -1 14 1370.67 34.1807 15
2 -1 -14 1240.16 34.3998 10
-2 1 14 1369.24 34.3554 11
-2 1 14 1311.92 34.0665 15
-2 1 14 1297.93 34.2202 6
-2 1 14 1350.2 34.6479 12
-2 1 14 1295.25 34.6591 18
-2 1 14 1295.99 35.1379 2
-1 -1 14 220.351 6.47916 15
-1 -1 14 210.47 6.66648 12
-1 -1 14 216.537 7.38617 2
-1 -1 14 227.545 6.82156 11
-1 -1 14 206.948 6.90308 18
-1 -1 14 228.096 7.155 17
1 -1 -14 217.972 6.80023 10
-1 -1 14 217.744 6.49435 6
-1 1 14 209.749 6.52701 6
1 1 -14 200.858 7.05166 10
-1 1 14 216.724 7.45395 2
-1 1 14 237.39 7.40711 14
-1 1 14 211.382 6.46688 15
0 -1 14 1262.57 33.0698 6
0 -1 -14 1275.6 34.7464 8
0 -1 14 1279.37 33.5685 12
0 -1 -14 1287.7 33.4724 10
0 -1 14 1247.09 33.7496 17
0 -1 14 1334.68 33.9585 14
0 -1 14 1328.91 34.1464 2
0 -1 14 1302.77 33.4617 11
0 -1 14 1333.3 33.2366 15
0 1 -14 1283.91 34.6103 8
0 1 14 1315.61 34.0464 14
0 1 14 1301.6 34.1974 2
0 1 14 1299.48 33.095 10
0 1 14 1302.16 33.8493 12
0 1 14 1225.94 33.1034 6
0 1 -14 1263.42 33.6388 10
1 -1 14 1200.72 30.6407 13
-1 -1 -14 1212.08 30.2758 10
-1 -1 -14 1215.78 31.1093 4
-1 -1 -14 1055.31 34.2263 8
1 -1 14 1102.17 32.5694 14
1 -1 14 1153.31 31.0567 2
1 1 14 1170.81 31.0217 12
-1 1 -14 1179.72 31.825 10
1 1 14 1192.77 30.2148 10
-1 1 -14 1148 31.2308 12
-1 1 -14 1204.71 31.776 8
1 1 14 1168.34 31.1108 2
2 -1 14 3046.08 75.8439 12
2 -1 14 2891.83 75.8237 14
2 -1 14 2896.16 75.6985 2
-2 -1 -14 2937.2 75.7517 4
-2 -1 -14 2872 75.5966 12
-2 -1 -14 3015.2 76.7123 8
2 -1 14 2931.76 75.4272 13
-2 1 -14 3008.21 74.9642 10
2 1 14 3122.02 76.089 12
2 1 14 2817.89 74.8566 10
-2 1 -14 3026.98 75.9428 4
-2 1 -14 3015.11 76.0933 8
2 1 14 2833.8 75.7434 14
-2 1 -14 3007.98 75.8252 12
3 -1 14 85.8205 4.10811 12
3 -1 14 83.7053 3.98981 14
-3 -1 -14 85.4374 4.25623 8
3 -1 14 90.0027 3.78732 13
-3 -1 -14 86.7825 3.91119 4
-3 -1 -14 88.4833 3.80776 12
-3 1 -14 85.2817 3.97029 12
3 1 14 87.207 3.16922 10
3 1 14 87.3964 3.86576 14
-3 1 -14 91.5603 4.034 4
3 1 14 85.6967 3.83524 13
-3 1 -14 83.1603 4.13794 8
-4 -1 -14 13.5422 1.43255 12
4 -1 14 15.2295 2.12738 12
-4 -1 -14 14.9022 1.63497 4
4 -1 14 14.2831 1.59828 13
-4 -1 -14 13.66 1.62999 8
-4 -1 -14 12.9842 1.39912 15
4 1 14 14.14 1.47615 13
-4 1 -14 15.2989 1.69007 4
4 1 14 14.5652 1.02619 10
-4 1 -14 13.9492 1.62486 12
-4 -2 14 677.782 17.7612 15
-4 -2 14 668.651 18.0433 18
4 -2 -14 679.903 17.9356 10
-4 -2 14 680.172 18.0534 11
-4 2 14 656.806 17.7788 6
-4 2 14 691.015 18.0321 12
-4 2 14 699.419 17.9652 11
-3 -2 14 434.471 12.2077 18
-3 -2 14 441.304 11.8932 15
-3 -2 14 427.233 12.2542 11
3 -2 -14 428.504 12.1404 10
-3 -2 14 429.757 12.6778 17
-3 2 14 424.47 12.0161 6
-3 2 14 447.454 12.4833 12
-3 2 14 432.163 12.0705 11
-3 2 14 431.285 12.7125 2
-2 -2 14 247.729 7.7204 11
2 -2 -14 247.93 7.65264 10
-2 -2 14 248.812 7.34993 15
-2 -2 14 240.506 7.6192 18
-2 -2 14 244.708 7.29059 6
-2 -2 14 257.307 8.34778 2
-2 -2 14 252.513 8.17635 17
-2 2 14 248.352 7.97961 12
-2 2 14 244.236 7.47004 6
-2 2 14 272.158 7.66059 11
-2 2 14 246.534 7.43376 15
-2 2 14 248.054 8.40419 2
1 -2 -14 527.625 14.4935 10
-1 -2 14 520.734 14.5821 11
-1 -2 14 540.118 14.5545 12
-1 -2 14 531.015 15.0554 17
-1 -2 14 516.624 14.2009 15
-1 -2 14 542.894 15.2344 2
-1 2 14 515.129 14.2933 6
-1 2 14 527.663 14.8893 12
-1 2 14 524.544 14.1625 10
-1 2 14 528.032 15.3408 2
0 -2 -14 153.21 5.03082 10
0 -2 14 149.405 7.23714 17
0 -2 -14 153.92 6.46278 8
0 -2 14 159.169 5.93321 14
0 -2 14 155.546 5.82758 2
0 -2 14 149.797 5.04804 15
0 2 -14 144.973 5.564 10
0 2 14 158.085 5.8705 12
0 2 14 144.987 5.36707 6
0 2 14 159.442 5.17855 10
0 2 14 149.012 5.98162 2
1 -2 14 695.247 19.4527 13
-1 -2 -14 681.129 19.5817 4
1 -2 14 667.141 18.5728 2
1 -2 14 606.292 19.6604 17
-1 -2 -14 653.935 19.4333 8
-1 -2 -14 649.028 18.656 5
1 -2 14 645.135 18.0801 12
1 -2 14 666.47 17.7819 11
1 -2 14 665.05 18.5683 14
1 2 14 652.703 18.5042 14
-1 2 -14 654.028 17.9558 10
1 2 14 666.856 18.6914 12
1 2 14 643.193 18.5097 2
-1 2 -14 655.213 18.4122 4
1 2 14 674.805 17.7809 10
2 -2 14 68.411 3.37313 12
-2 -2 -14 75.6945 3.39149 12
-2 -2 -14 73.4832 3.56377 4
2 -2 14 59.3088 3.47219 14
2 -2 14 63.2179 3.3506 13
2 -2 14 64.52 3.61696 11
-2 -2 -14 58.9585 3.79557 8
2 2 14 62.0881 3.38598 14
-2 2 -14 59.4174 2.80294 10
-2 2 -14 59.0087 4.287 12
2 2 14 64.1627 2.88011 10
-2 2 -14 65.9266 3.49739 4
-3 -2 -14 531.364 16.1027 8
3 -2 14 578.636 17.7974 12
-3 -2 -14 555.432 15.4718 12
3 -2 14 561.69 17.4661 14
-3 -2 -14 565.991 15.3737 4
-3 -2 -14 566.376 15.4109 18
3 -2 14 546.476 16.0212 13
-3 2 -14 530.567 15.5666 12
-3 2 -14 551.518 14.4435 10
3 2 14 538.472 14.88 10
3 2 14 550.57 15.5131 14
4 -2 14 396.082 11.1694 12
-4 -2 -14 396.855 11.4437 8
-4 -2 -14 411.778 10.7709 12
-4 -2 -14 398.823 10.8968 15
4 -2 14 404.53 11.4453 13
-4 -2 -14 400.398 10.9959 4
-4 2 -14 403.757 11.1001 4
4 2 14 395.501 10.6274 10
-4 2 -14 421.081 11.2743 12
4 2 14 411.094 11.1556 13
-4 -3 14 32.22 1.7071 11
-4 -3 14 32.8105 1.5093 15
4 -3 -14 33.6254 2.55046 8
-4 -3 14 32.1469 1.76128 18
-4 3 14 31.4059 1.5688 6
-4 3 14 32.3522 1.73946 12
-4 3 14 30.9439 1.68377 11
-3 -3 14 95.2406 3.36963 15
-3 -3 14 90.5573 3.5947 18
3 -3 -14 98.6473 3.41202 10
-3 -3 14 93.5852 4.0086 17
-3 -3 14 95.9055 3.81653 11
-3 3 14 104.049 4.23627 2
-3 3 14 93.4845 3.93182 12
-3 3 14 94.9505 3.57021 6
-3 3 14 94.4722 3.57508 11
2 -3 -14 648.99 17.42 7
-2 -3 14 632.388 18.3713 17
-2 -3 14 651.94 17.9493 11
2 -3 -14 706.732 17.5127 10
2 -3 -14 651.36 18.8536 8
-2 -3 14 652.227 17.433 15
-2 3 14 664.766 17.6102 6
-2 3 14 636.539 18.5806 2
-2 3 14 663.857 18.2379 12
-1 -3 14 539.873 15.5558 17
-1 -3 14 551.051 15.6613 2
-1 -3 14 536.129 15.0789 11
-1 -3 14 553.108 14.5982 15
1 -3 -14 503.582 14.5007 7
-1 -3 14 519.906 15.8167 5
-1 -3 14 568.087 16.1215 14
1 -3 -14 550.264 16.2923 8
-1 3 14 543.379 15.8094 2
-1 3 14 549.776 14.6787 6
-1 3 14 540.388 14.6997 10
0 -3 14 214.273 6.53795 12
0 -3 -14 207.609 6.3208 7
0 -3 14 206.953 7.20069 17
0 -3 -14 218.973 6.9122 16
0 -3 14 217.75 7.66143 14
0 -3 14 205.779 6.79389 11
0 -3 -14 216.532 8.1081 8
0 -3 14 211.467 7.43137 2
0 -3 14 207.605 6.42556 15
0 -3 -14 221.87 9.0039 5
0 3 14 213.189 7.51641 2
0 3 -14 203.815 7.07682 10
0 3 14 220.126 6.73237 10
0 3 14 206.852 7.49068 12
-1 -3 -14 201.452 7.32937 5
1 -3 14 200.5 7.38853 14
-1 -3 -14 196.85 7.73757 8
1 -3 14 210.126 6.66348 12
1 -3 14 203.891 6.52287 11
1 -3 14 215.731 7.586 13
1 -3 14 207.467 6.93968 17
-1 -3 -14 200.422 6.74192 16
-1 3 -14 218.918 7.13772 4
1 3 14 194.945 7.25117 2
1 3 14 200.655 6.56132 10
-1 3 -14 194.677 6.51508 10
-2 -3 -14 716.728 19.1803 16
2 -3 14 699.833 19.4474 12
-2 -3 -14 721.722 20.208 5
2 -3 14 750.472 20.0042 13
-2 -3 -14 708.135 20.3741 8
2 -3 14 709.204 19.1218 11
-2 -3 -14 714.261 19.3639 12
2 -3 14 696.99 20.1795 14
-2 -3 -14 696.08 19.674 18
-2 3 -14 709.914 19.0166 10
-2 3 -14 701.801 19.4185 4
2 3 14 717.774 19.1925 10
2 3 14 701.027 19.8396 14
-3 -3 -14 425.3 11.8409 15
3 -3 14 439.895 12.623 13
-3 -3 -14 443.41 12.1899 18
-3 -3 -14 424.759 11.7604 12
-3 -3 -14 437.938 12.6944 8
3 -3 14 418.934 12.6359 14
3 -3 14 418.426 12.1238 12
-3 3 -14 418.16 11.3234 10
3 3 14 430.162 11.722 10
3 3 14 433.83 12.1469 14
-3 3 -14 426.206 12.5005 12
-3 3 -14 423.767 11.9969 4
-4 -3 -14 643.438 16.67 15
4 -3 14 675.635 17.3455 13
4 -3 14 635.455 16.888 12
4 3 14 634.523 16.562 10
4 3 14 654.99 16.9131 13
-4 4 14 35.4102 1.44762 6
-4 4 14 35.8113 1.66248 12
-3 -4 14 19.5285 1.37589 15
-3 -4 14 17.6573 1.55909 11
3 -4 -14 18.3863 2.18496 7
-3 -4 14 21.0668 1.82222 17
-3 4 14 20.12 1.99607 2
-3 4 14 18.3484 1.42295 6
-3 4 14 19.369 1.70204 12
-2 -4 14 611.203 16.4717 15
2 -4 -14 608.849 17.7429 8
2 -4 -14 602.804 16.4929 7
-2 -4 14 635.088 18.1456 17
-2 4 14 668.208 18.5873 2
-2 4 14 627.458 16.6719 6
-2 4 14 627.817 17.3079 12
1 -4 -14 835.778 22.961 8
-1 -4 14 820.078 22.4664 17
1 -4 -14 809.062 21.3514 7
-1 -4 14 799.194 22.5169 5
-1 -4 14 812.929 21.8989 11
-1 4 14 809.93 22.2843 12
-1 4 14 842.772 21.645 10
-1 4 14 805.776 22.5846 2
-1 4 14 816.589 21.408 6
0 -4 -14 473.516 13.5542 16
0 -4 -14 493.094 13.0357 7
0 -4 14 486.281 13.5572 11
0 -4 14 483.132 13.9958 17
0 -4 -14 489.799 14.6228 8
0 -4 14 480.086 14.6117 14
0 -4 14 495.069 14.5772 5
0 4 -14 464.334 13.5097 10
0 4 14 481.534 14.2584 2
0 4 14 480.092 13.4727 10
1 -4 14 100.161 3.69299 12
1 -4 14 99.6183 5.64015 13
-1 -4 -14 106.36 4.16228 16
1 -4 14 114.524 4.95763 5
-1 -4 -14 107.494 4.76093 5
-1 -4 -14 99.6336 4.67941 8
1 -4 14 103.367 4.22236 17
1 -4 14 97.395 4.85196 14
1 -4 14 106.726 4.0037 11
1 4 14 111.506 4.07717 10
-1 4 -14 106.626 3.92079 10
1 4 14 99.0933 4.65069 2
2 -4 14 413.637 11.5791 12
-2 -4 -14 425.967 12.3732 8
2 -4 14 430.834 12.5722 13
-2 -4 -14 438.061 11.7387 16
2 -4 14 404.447 12.6388 14
2 -4 14 428.287 11.6846 11
-2 -4 -14 409.992 11.4905 12
-2 -4 -14 392.041 11.3366 15
-2 -4 -14 411.664 12.1097 18
-2 -4 -14 417.878 12.4265 5
2 -4 14 407.124 12.567 5
-2 4 -14 417.317 11.4597 10
2 4 14 408.918 11.6191 10
2 4 14 416.799 12.1775 14
3 -4 14 123.342 3.9062 12
3 -4 14 122.354 4.49892 14
-3 -4 -14 116.811 3.71904 15
-3 -4 -14 122.29 4.097 18
3 -4 14 125.562 4.57142 13
-3 -4 -14 123.356 4.20852 8
3 -4 14 121.29 4.408 5
3 4 14 123.993 4.16156 14
-3 4 -14 111.65 3.79889 10
3 4 14 119.573 3.75894 10
-3 5 14 159.646 4.40206 6
-3 5 14 154.599 5.6701 12
-2 -5 14 251.908 7.38765 17
2 -5 -14 245.327 6.78107 7
-2 -5 14 248.175 7.09406 11
-2 5 14 245.016 6.85049 6
-2 5 14 243.944 8.06832 12
-2 5 14 245.739 7.56988 2
1 -5 -14 66.7255 2.8204 16
1 -5 -14 63.4038 2.49885 7
-1 -5 14 63.0251 3.01697 17
-1 -5 14 62.9761 3.32517 5
-1 -5 14 64.2348 2.74533 11
-1 5 14 71.572 2.63518 10
-1 5 14 69.6064 3.32551 2
0 -5 14 370.015 11.0438 17
0 -5 14 376.469 10.7153 11
0 -5 -14 376.434 10.8376 16
0 -5 14 396.342 11.5672 5
0 5 14 385.506 10.7421 10
0 5 -14 400.169 10.7394 10
0 5 14 379.137 11.2807 2
-1 -5 -14 534.854 14.0662 12
-1 -5 -14 534.22 14.7435 5
-1 -5 -14 540.073 14.3721 16
-1 -5 -14 513.66 14.6137 18
1 -5 14 529.879 14.2865 11
1 -5 14 527.985 15.1179 5
1 -5 14 529.553 14.3481 17
1 5 14 504.878 14.5328 2
-1 5 -14 521.752 14.1298 10
1 5 14 539.675 14.293 10
-2 -5 -14 188.686 5.90577 18
2 -5 14 194.701 6.37867 13
2 -5 14 192.212 6.27282 5
-2 -5 -14 197.452 9.17111 16
-2 5 -14 200.509 5.55026 10
2 5 14 192.017 5.93751 14
2 5 14 194.467 5.62544 10
1 -6 -14 23.0787 1.29064 16
-1 -6 14 19.8028 1.31392 11
-1 -6 14 21.276 1.29879 17
-1 6 14 21.3702 2.35482 14
-1 6 14 24.7532 1.63865 2
0 -6 14 28.456 1.86534 5
0 -6 14 26.913 1.57788 17
0 -6 -14 28.6033 1.50312 16
0 6 14 30.2243 2.0539 2
0 6 -14 31.2946 1.78661 10
0 6 14 31.0363 1.36794 10
-1 -6 -14 35.7884 2.489 18
1 -6 14 33.5731 1.83539 5
-1 6 -14 31.5826 1.36754 10
1 6 14 31.5837 1.36457 10
1 6 14 31.031 1.60667 14
5 0 -15 228.465 6.34176 10
-5 0 15 238.806 6.35167 11
-4 0 15 132.818 4.43724 11
4 0 -15 129.738 4.45115 10
-4 0 15 129.683 4.11502 15
-4 0 15 128.318 4.62225 17
-4 0 15 135.202 4.21447 6
-4 0 15 140.296 4.6614 18
-3 0 15 2187.41 55.6922 15
-3 0 15 2138.54 56.2573 18
3 0 -15 2248.6 56.1674 10
-3 0 15 2191.32 55.8151 12
-3 0 15 2131.21 55.7576 6
-3 0 15 2254.91 56.0846 11
-2 0 15 1602.63 41.1522 15
-2 0 15 1623.49 41.4655 12
2 0 -15 1590.25 41.5473 10
-2 0 15 1529.4 41.5924 18
-2 0 15 1587.71 41.2398 6
-2 0 15 1694.03 41.4445 11
-2 0 15 1623.88 42.1779 2
-1 0 15 188.862 7.31438 2
1 0 -15 196.674 6.37728 10
-1 0 15 198.851 6.33335 11
0 0 15 3.90797 1.77478 2
0 0 15 5.11114 1.52464 14
0 0 15 5.57015 1.11304 6
1 0 15 1582.98 40.9669 13
1 0 15 1572.48 41.3012 12
-1 0 -15 1539.24 42.2127 8
-1 0 -15 1557.92 40.7701 10
1 0 15 1531.59 41.4678 2
-1 0 -15 1648.38 42.6708 12
1 0 15 1611.46 41.3895 14
1 0 15 1600.89 40.0745 10
2 0 15 1658.07 40.2936 10
-2 0 -15 1613.7 40.3749 10
2 0 15 1609.98 41.5782 14
-2 0 -15 1558.71 41.4199 12
-2 0 -15 1550.61 41.5857 4
2 0 15 1585.65 41.6166 12
-2 0 -15 1536.68 42.0398 8
2 0 15 1586.13 41.2008 13
2 0 15 1546.78 41.3517 2
-3 0 -15 247.811 7.8754 12
-3 0 -15 226.486 7.82734 4
3 0 15 243.996 7.67564 13
-3 0 -15 232.57 8.09216 8
3 0 15 233.102 7.8268 14
3 0 15 245.016 6.76591 10
3 0 15 265.541 9.77898 12
-4 0 -15 1709.84 41.3961 15
4 0 15 1565.35 41.703 13
-4 0 -15 1640.47 41.8001 4
-4 0 -15 1590.22 41.7052 12
5 -1 -15 120.34 3.67811 10
-5 -1 15 115.42 3.99336 11
-5 1 15 114.152 3.38329 11
-4 -1 15 567.936 14.9661 15
-4 -1 15 567.322 15.271 11
-4 -1 15 558.603 15.3675 18
4 -1 -15 560.463 15.2454 10
-4 -1 15 560.42 15.4309 17
-4 1 15 581.717 15.0241 12
4 1 -15 571.131 15.2661 10
-4 1 15 557.478 15.3594 17
-4 1 15 577.266 15.2262 11
-4 1 15 569.539 14.9864 6
3 -1 -15 25.8575 1.93222 10
-3 -1 15 22.7368 1.97097 11
-3 -1 15 24.9204 1.72757 15
-3 -1 15 27.9407 2.23886 17
-3 -1 15 26.4764 1.99555 18
-3 -1 15 26.0154 1.82549 6
-3 1 15 26.952 1.96089 12
-3 1 15 26.5496 2.1254 18
-3 1 15 25.9348 1.83428 6
3 1 -15 24.503 2.334 10
-3 1 15 25.1012 3.10501 2
-3 1 15 25.3193 1.84686 15
-2 -1 15 924.234 25.0632 18
-2 -1 15 917.514 24.695 6
-2 -1 15 934.957 24.6794 15
-2 -1 15 936.612 25.5459 2
-2 -1 15 961.099 25.5043 17
2 -1 -15 911.162 25.0301 10
-2 -1 15 957.312 24.7225 12
-2 -1 15 974.474 25.0324 11
-2 1 15 978.849 25.1934 12
-2 1 15 938.16 25.7126 2
2 1 -15 924.894 25.0811 10
-2 1 15 949.403 24.7888 6
-2 1 15 977.342 24.8795 11
-2 1 15 946.762 24.6188 15
-1 -1 15 502.939 15.0403 12
-1 -1 15 529.044 14.6732 17
-1 -1 15 504.31 14.3902 18
-1 -1 15 518.02 14.9249 2
-1 -1 15 526.21 14.0169 15
-1 -1 15 521.745 13.9723 6
1 -1 -15 527.663 14.3735 10
-1 1 15 537.023 15.0967 2
-1 1 15 510.228 14.6893 15
-1 1 15 509.884 14.0601 6
-1 1 15 514.414 14.7135 14
1 1 -15 498.588 14.4355 10
0 -1 15 205.594 6.72879 11
0 -1 15 202.782 6.80255 17
0 -1 15 205.063 6.86795 14
0 1 15 210.183 6.05712 10
0 1 -15 208.243 7.81516 8
0 1 15 204.672 6.24626 6
0 1 15 193.667 7.17965 12
0 1 -15 201.547 6.65369 10
1 -1 15 1204.25 32.9692 2
-1 -1 -15 1273.35 33.0168 4
1 -1 15 1232.61 32.8176 13
-1 -1 -15 1280.63 32.1066 10
-1 -1 -15 1232.78 34.0175 8
1 -1 15 1262.31 32.9711 14
1 -1 15 1253.45 32.7855 12
1 1 15 1236.1 33.0088 2
-1 1 -15 1214.7 32.4388 10
-1 1 -15 1225.91 33.127 12
1 1 15 1273.87 32.0413 10
1 1 15 1193.58 32.8431 12
1 1 15 1258.6 33.0044 14
-2 -1 -15 1406.07 39.2332 8
2 -1 15 1506.37 38.1787 13
-2 -1 -15 1460.41 38.385 12
2 -1 15 1487.29 38.5254 12
2 -1 15 1462.55 38.6121 14
2 -1 15 1412.34 38.3645 2
-2 -1 -15 1476.41 38.4861 4
-2 -1 -15 1498.36 38.2388 18
-2 1 -15 1422.27 38.5484 4
2 1 15 1434.91 38.501 14
-2 1 -15 1510.46 38.5785 12
2 1 15 1457.86 37.5301 10
-2 1 -15 1458.69 37.6167 10
-2 1 -15 1449.85 38.6781 8
2 1 15 1477.37 38.7019 12
3 -1 15 1075.95 28.3469 13
-3 -1 -15 1077.84 29.4881 4
-3 -1 -15 1030.31 28.9749 8
3 -1 15 1074.08 29.8507 14
3 -1 15 1050.93 31.0776 12
-3 -1 -15 1086.56 28.442 12
3 1 15 1093.73 28.3951 13
-3 1 -15 898.03 29.729 12
-3 1 -15 1073.48 28.5971 4
3 1 15 1151.99 29.0571 12
-3 1 -15 1112.29 28.5172 8
3 1 15 1094.55 27.5756 10
-4 -1 -15 62.8889 2.45873 15
-4 -1 -15 63.0124 2.56404 12
-4 -1 -15 58.3822 2.61362 4
-4 -1 -15 61.1033 2.764 8
4 -1 15 59.674 2.73426 13
-4 1 -15 68.6634 2.78887 12
4 1 15 63.7162 2.63684 13
4 1 15 67.7491 2.09194 10
-4 1 -15 63.4052 2.73314 4
-4 -2 15 1407.96 36.5793 15
4 -2 -15 1457.03 36.7314 10
-4 -2 15 1421.72 36.873 18
-4 -2 15 1416.85 36.8377 11
-4 2 15 1474.94 36.7308 11
4 2 -15 1468.63 36.9114 10
-4 2 15 1437.32 36.8052 12
-4 2 15 1416.97 36.6236 6
-3 -2 15 37.0338 2.56407 17
-3 -2 15 35.1339 2.25169 11
-3 -2 15 38.5501 2.27322 18
3 -2 -15 34.6111 2.14101 10
-3 -2 15 38.6817 2.00648 15
-3 2 15 37.5571 2.35875 12
-3 2 15 38.7707 2.29771 11
-3 2 15 39.382 2.11098 6
-2 -2 15 83.3448 3.22721 15
-2 -2 15 85.4063 3.93109 17
-2 -2 15 84.6296 3.58078 11
-2 -2 15 87.162 4.32225 2
2 -2 -15 84.2281 3.46285 10
-2 -2 15 83.4854 3.18458 6
-2 2 15 83.2869 3.35475 6
-2 2 15 80.7097 3.46984 15
-2 2 15 87.9649 3.76442 12
-2 2 15 84.8035 4.12302 2
-2 2 15 82.6501 3.70376 11
1 -2 -15 1257.94 34.6278 8
-1 -2 15 1319.16 33.9677 17
-1 -2 15 1268.34 33.0285 12
-1 -2 15 1278.94 33.0488 15
1 -2 -15 1293.31 33.2861 10
-1 -2 15 1287.56 34.0638 2
-1 -2 15 1297.55 33.441 11
-1 2 15 1296.78 33.8207 14
-1 2 15 1294.6 34.2845 2
-1 2 15 1264.25 33.7352 12
-1 2 15 1302.77 33.0765 6
-1 2 15 1264.19 32.7526 10
1 2 -15 1222.44 33.5791 10
0 -2 15 407.67 11.5232 15
0 -2 15 422.692 11.9174 11
0 -2 15 402.215 11.8216 12
0 -2 15 413.277 12.5061 2
0 -2 15 427.256 12.3765 17
0 -2 15 434.953 12.5776 14
0 -2 -15 420.019 13.43 8
0 -2 -15 436.206 11.6264 10
0 2 -15 406.43 12.0703 10
0 2 15 417.934 12.3789 12
0 2 15 413.615 11.5648 10
0 2 15 411.353 12.6087 2
1 -2 15 448.277 13.0713 12
1 -2 15 467.024 12.7833 11
1 -2 15 442.872 13.4982 2
1 -2 15 468.417 13.3077 13
-1 -2 -15 456.088 13.2981 4
-1 -2 -15 444.47 14.3616 8
1 -2 15 450.18 13.2781 17
1 -2 15 472.658 13.6206 14
-1 2 -15 459.388 12.9306 10
-1 2 -15 456.832 13.4325 4
1 2 15 460.658 13.5781 12
1 2 15 458.921 12.7039 10
1 2 15 454.444 13.5122 14
1 2 15 443.878 13.4789 2
-2 -2 -15 1581.68 42.4814 8
-2 -2 -15 1618.15 41.3501 4
2 -2 15 1543.9 41.4605 12
-2 -2 -15 1578.41 41.4436 12
2 -2 15 1566.33 41.9108 14
2 -2 15 1659.15 41.4963 13
-2 2 -15 1618.29 40.9014 10
2 2 15 1544.44 41.6867 14
-2 2 -15 1583.14 41.5896 4
2 2 15 1544.44 40.8511 10
-2 2 -15 1627.07 41.7941 12
-3 -2 -15 59.3898 3.04181 18
3 -2 15 56.9613 3.07807 13
3 -2 15 54.1123 3.16717 14
-3 -2 -15 53.2801 2.98278 4
3 -2 15 54.7897 2.97432 12
-3 -2 -15 55.7403 3.24079 8
-3 -2 -15 54.856 2.79122 12
3 2 15 56.0623 2.92901 14
3 2 15 53.6388 2.31888 10
-3 2 -15 54.0815 3.14086 12
-3 2 -15 57.8536 3.01709 4
4 -2 15 205.88 6.24777 12
-4 -2 -15 207.945 6.43286 8
-4 -2 -15 212.617 5.86686 12
4 -2 15 216.435 6.5092 13
-4 -2 -15 215.696 6.04318 15
4 2 15 216.389 6.23589 13
-4 2 -15 219.439 6.39217 12
-4 -3 15 198.436 5.36649 15
-4 -3 15 189.975 5.62749 11
-4 -3 15 182.437 5.47505 18
-4 3 15 196.753 5.61573 12
-4 3 15 193.251 5.40558 6
-4 3 15 190.217 5.41597 11
-3 -3 15 751.548 19.7035 15
-3 -3 15 726.707 20.3841 17
-3 -3 15 747.876 20.0869 11
3 -3 -15 760.427 20.8139 8
3 -3 -15 777.933 19.5754 10
-3 -3 15 732.629 19.8506 18
-3 3 15 752.8 20.244 12
-3 3 15 753.522 20.3989 2
-3 3 15 773.342 19.8092 11
-3 3 15 756.589 19.834 6
-2 -3 15 796.473 21.3196 11
2 -3 -15 836.752 20.8218 10
-2 -3 15 765.418 21.741 17
2 -3 -15 761.481 22.217 8
-2 -3 15 800.884 20.8361 15
-2 3 15 792.318 21.9944 2
-2 3 15 778.862 21.5112 12
-2 3 15 809.556 20.9811 6
-1 -3 15 104.972 4.48258 17
-1 -3 15 106.075 4.22047 11
-1 -3 15 101.981 4.60949 2
-1 -3 15 110.764 3.79029 15
-1 -3 15 95.5152 5.02838 5
1 -3 -15 109.251 5.19745 8
1 -3 -15 107.653 3.95672 7
-1 -3 15 113.351 5.505 14
-1 3 15 106.408 3.92578 6
-1 3 15 102.889 4.44606 12
-1 3 15 105.83 3.76294 10
-1 3 15 101.501 4.70999 2
0 -3 15 169.128 5.54483 12
0 -3 15 171.143 5.81019 11
0 -3 -15 178.056 5.92758 16
0 -3 15 167.318 5.4084 15
0 -3 15 184.11 6.55512 2
0 -3 15 174.898 6.60594 14
0 -3 15 166.022 6.22034 17
0 -3 -15 182.129 7.1659 8
0 3 -15 177.532 6.121 10
0 3 15 174.326 5.68519 10
0 3 15 166.782 6.48799 12
0 3 15 166.123 6.46066 2
1 -3 15 1456.26 36.6723 17
1 -3 15 1414.43 36.3842 12
-1 -3 -15 1389.77 37.1025 5
1 -3 15 1394.44 37.0668 13
-1 -3 -15 1416.9 37.8586 8
1 -3 15 1437.6 36.22 11
1 -3 15 1368.03 37.3046 14
-1 3 -15 1386.48 36.6701 4
-1 3 -15 1378.69 36.2877 10
1 3 15 1345.22 36.858 2
1 3 15 1368.63 36.2171 10
2 -3 15 92.698 3.84094 12
2 -3 15 97.8202 4.45018 14
2 -3 15 92.5558 4.36337 13
-2 -3 -15 94.3196 3.82626 12
-2 -3 -15 92.0305 4.45868 8
-2 -3 -15 93.0921 4.05747 18
-2 3 -15 89.5934 3.43525 10
2 3 15 88.4066 4.00795 14
-3 -3 -15 86.9543 3.27624 15
3 -3 15 88.2435 3.91737 13
3 -3 15 88.291 3.95012 14
-3 -3 -15 89.5377 3.5148 18
-3 -3 -15 82.1106 3.71786 8
3 -3 15 90.6579 3.49508 12
-3 -3 -15 89.7964 3.25881 12
-3 3 -15 87.9573 2.79137 10
3 3 15 90.8389 3.55052 14
3 3 15 90.7598 3.09459 10
-3 3 -15 95.092 3.61753 4
-4 -3 -15 27.4359 1.41992 15
4 -3 15 31.2024 1.93823 13
4 -3 15 28.8357 1.50561 12
4 3 15 31.9687 1.38824 10
4 3 15 31.5917 1.48358 13
-3 -4 15 89.3041 3.40824 17
-3 -4 15 91.0225 3.00206 15
-3 -4 15 92.5825 3.30438 11
-3 4 15 95.4125 3.12915 6
-3 4 15 94.7448 3.5071 12
-3 4 15 100.427 3.6741 2
-2 -4 15 1121.57 29.0036 15
-2 -4 15 1099.52 29.972 17
2 -4 -15 1149.7 30.2759 8
2 -4 -15 1157.3 29.0086 7
-2 -4 15 1135.07 29.5817 11
-2 4 15 1135.75 29.8302 12
-2 4 15 1138.55 29.173 6
-2 4 15 1113.72 30.113 2
-1 -4 15 172.609 6.19638 17
1 -4 -15 184.259 8.05213 8
-1 -4 15 179.09 6.17605 15
-1 4 15 174.369 5.59897 6
-1 4 15 170.238 6.39713 12
-1 4 15 169.451 6.39515 2
-1 4 15 171.452 5.42391 10
0 -4 15 2267.58 60.5908 17
0 -4 15 2381.88 60.178 11
0 -4 -15 2367.86 60.1845 16
0 -4 15 2316.12 61.1253 5
0 -4 15 2338.81 61.2829 14
0 -4 -15 2387.27 61.2733 8
0 4 -15 2448.86 60.2871 10
0 4 15 2341.25 60.1001 10
0 4 15 2353.98 60.9101 2
-1 -4 -15 1184.25 29.9909 16
-1 -4 -15 1171.39 30.8521 8
1 -4 15 1131.4 29.4793 12
1 -4 15 1199.75 31.1589 13
1 -4 15 1135.12 30.0185 17
-1 -4 -15 1135.58 30.5171 5
1 -4 15 1147.61 31.5051 14
-1 4 -15 1094.98 29.9024 10
1 4 15 1119.39 30.3001 2
1 4 15 1112.64 29.8949 10
-2 -4 -15 436.505 12.5099 15
2 -4 15 450.959 13.6331 5
-2 -4 -15 465.989 13.2656 18
2 -4 15 465.548 12.7105 12
-2 -4 -15 473.914 12.7327 12
-2 -4 -15 474.075 13.9472 16
2 -4 15 506.637 13.7337 13
2 -4 15 478.014 13.8569 14
-2 -4 -15 487.47 13.5351 8
-2 4 -15 468.356 12.6447 10
2 4 15 460.327 12.7227 10
2 4 15 447.688 13.1929 14
-3 -4 -15 365.201 9.80485 8
3 -4 15 339.878 9.41436 12
-3 -4 -15 358.317 10.4304 18
3 -4 15 362.387 10.1809 13
3 -4 15 335.484 10.2114 5
3 4 15 359.135 9.33637 10
3 4 15 333.158 9.52045 14
2 -5 -15 261.351 7.17819 16
-2 -5 15 244.315 7.08267 11
-2 -5 15 250.173 7.33692 17
2 -5 -15 252.312 6.82236 7
-2 5 15 257.177 7.58105 2
-2 5 15 248.751 7.65407 12
-2 5 15 251.041 6.93543 6
-1 -5 15 111.529 4.17114 17
-1 -5 15 105.925 4.35108 5
1 -5 -15 113.376 3.91032 16
-1 -5 15 111.45 3.85107 11
-1 5 15 122.091 4.46216 2
-1 5 15 121.177 3.61244 10
0 -5 15 1049.29 27.2786 17
0 -5 -15 1049.41 27.026 16
0 -5 15 1054.01 26.9789 11
0 -5 15 1023.42 27.6552 5
0 5 -15 1021.96 26.844 10
0 5 15 1047.41 26.9061 10
0 5 15 1020.68 27.4568 2
1 -5 15 236.329 6.92381 11
-1 -5 -15 235.355 7.23264 18
-1 -5 -15 237.273 6.73585 12
1 -5 15 235.043 7.58199 5
-1 -5 -15 240.738 6.93989 16
1 -5 15 238.207 6.95015 17
1 5 15 232.69 7.31689 14
1 5 15 245.305 6.88621 10
-1 5 -15 236.607 6.79574 10
-2 -5 -15 40.3165 1.92874 18
2 -5 15 40.4098 2.16724 5
2 5 15 39.3108 2.24696 14
2 5 15 39.4717 1.644 10
-2 5 -15 38.0528 1.54114 10
-1 -6 15 74.5938 2.5195 17
-1 -6 15 72.9575 2.45787 11
-1 6 15 78.1517 2.74826 2
0 -6 15 689.893 17.8895 17
0 -6 15 698.192 17.848 11
0 -6 15 673.44 18.068 5
0 6 15 696.282 18.0035 14
0 6 15 704.96 17.6991 10
1 -6 15 27.0974 1.66317 5
1 6 15 26.8878 1.40391 14
-4 0 16 155.398 5.22767 17
4 0 -16 159.108 5.09682 10
-4 0 16 165.784 5.0937 11
-4 0 16 161.874 5.24231 18
-4 0 16 165.874 4.82997 6
-4 0 16 164.058 4.7984 15
-3 0 16 1699.28 42.7737 11
3 0 -16 1632.64 42.8505 10
-3 0 16 1626.43 43.0087 18
-3 0 16 1732.19 43.3582 17
-3 0 16 1623.74 42.4256 15
-3 0 16 1653.29 42.5397 6
-3 0 16 1660.54 42.5239 12
-2 0 16 1673.28 41.3694 12
2 0 -16 1620.37 41.51 10
-2 0 16 1633.23 41.2527 11
-2 0 16 1613.3 41.0327 15
-2 0 16 1550.57 41.0433 6
-2 0 16 1548.58 41.508 18
-2 0 16 1564.11 42.0013 2
-1 0 16 99.1512 4.00257 12
-1 0 16 96.0208 3.61755 15
-1 0 16 101.293 4.50946 2
-1 0 16 104.776 3.67916 6
1 0 -16 96.1056 4.00276 10
-1 0 16 104.411 4.95232 14
0 0 16 4.32997 1.18567 15
0 0 16 5.26173 1.76031 2
0 0 16 7.13074 1.63804 14
0 0 16 7.67852 1.50086 12
0 0 -16 7.2411 1.92173 8
-1 0 -16 3374.79 84.8555 8
-1 0 -16 3372.24 83.9931 4
1 0 16 3200.52 83.7003 12
1 0 16 3243.83 83.7949 14
-1 0 -16 3273.94 83.1742 10
1 0 16 3211.1 83.7991 2
-1 0 -16 3228.32 83.7387 12
1 0 16 3340.38 83.3481 13
-2 0 -16 317.728 10.3442 4
2 0 16 333.871 10.3645 2
2 0 16 337.002 9.00696 10
-2 0 -16 340.279 9.2139 10
-2 0 -16 333.752 10.2752 12
2 0 16 336.871 10.479 12
2 0 16 330.721 10.2967 14
-2 0 -16 329.853 10.8405 8
2 0 16 347.053 10.034 13
-3 0 -16 141.506 5.53306 8
-3 0 -16 141.978 5.43088 4
3 0 16 155.896 5.72672 12
3 0 16 150.705 4.24352 10
3 0 16 145.532 5.18756 13
-3 0 -16 148.211 5.393 12
3 0 16 143.624 5.365 14
4 0 16 77.5073 2.95723 13
-4 0 -16 77.0936 3.0023 4
-4 0 -16 82.7484 2.99958 12
-4 -1 16 313.951 8.99982 17
4 -1 -16 312.991 8.87848 10
-4 -1 16 311.413 8.94619 18
-4 -1 16 315.512 8.58659 15
-4 -1 16 312.121 8.86186 11
-4 1 16 312.921 8.5347 12
-4 1 16 310.821 8.58931 6
-4 1 16 315.183 8.98353 17
4 1 -16 317.904 8.8941 10
-4 1 16 319.776 8.78573 11
-3 -1 16 97.6382 3.90498 11
-3 -1 16 98.3633 3.61905 15
-3 -1 16 105.184 4.31859 17
-3 -1 16 102.546 3.65401 6
-3 -1 16 117.885 4.15337 18
3 -1 -16 100.148 3.92791 10
3 1 -16 116.837 4.19459 10
-3 1 16 102.472 3.76561 6
-3 1 16 97.791 3.58469 15
-3 1 16 102.597 3.87129 11
-3 1 16 102.77 3.92106 12
-2 -1 16 1038.29 27.1498 11
2 -1 -16 1027.21 27.3056 10
-2 -1 16 1054.02 27.7507 17
-2 -1 16 1040.86 27.767 2
-2 -1 16 1041.15 26.8898 15
-2 -1 16 1027.46 26.8708 12
-2 -1 16 1050.09 26.9187 6
-2 -1 16 981.616 27.1982 18
-2 1 16 1019.12 26.9374 6
-2 1 16 1037.52 27.3694 12
-2 1 16 987.253 26.7436 15
2 1 -16 1028.03 27.3423 10
-2 1 16 1041.69 27.9442 2
-2 1 16 1069.05 27.0406 11
-1 -1 16 1130.52 29.3041 17
-1 -1 16 1073.01 28.6979 11
-1 -1 16 1077.71 28.4522 6
-1 -1 16 1078.61 28.7487 12
-1 -1 16 1123.74 29.5402 2
-1 -1 16 1113.58 28.5325 15
1 -1 -16 1100.86 28.9186 10
-1 1 16 1089.61 28.4949 6
-1 1 16 1110.57 29.1676 14
-1 1 16 1121.54 29.1095 12
-1 1 16 1086.64 29.5889 2
1 1 -16 1092.77 28.9896 10
-1 1 16 1072.45 28.4513 15
0 -1 16 569.153 15.7363 14
0 -1 16 555.94 15.5713 17
0 -1 16 562.066 15.4623 12
0 -1 16 548.21 14.95 15
0 -1 -16 550.098 15.2196 10
0 -1 16 543.958 15.8448 2
0 -1 -16 534.988 16.6915 8
0 1 16 542.98 14.9457 6
0 1 16 545.514 15.6801 14
0 1 -16 574.338 16.6639 8
0 1 -16 529.714 15.3566 10
0 1 16 569.858 16.0292 2
0 1 16 557.52 15.6494 12
-1 -1 -16 1318.27 34.0876 4
1 -1 16 1319.45 34.0996 14
-1 -1 -16 1296.74 33.9174 12
1 -1 16 1307.92 33.8569 12
-1 -1 -16 1329.31 33.0733 10
1 -1 16 1307.8 34.1292 2
1 -1 16 1257.2 33.4846 13
-1 -1 -16 1246.68 35.0542 8
1 1 16 1296.8 32.9025 10
-1 1 -16 1262.81 33.4827 10
1 1 16 1280.67 34.0846 2
1 1 16 1321.52 34.1009 12
1 1 16 1268.46 34.0525 14
-1 1 -16 1268.23 34.5871 8
-1 1 -16 1200.18 34.084 12
-1 1 -16 1224.68 34.0418 4
-2 -1 -16 92.2985 4.26895 18
2 -1 16 85.6813 4.03783 14
2 -1 16 89.8381 3.82744 13
2 -1 16 85.942 4.02543 12
-2 -1 -16 91.4088 4.10285 4
-2 -1 -16 92.3879 4.0264 12
-2 -1 -16 80.5313 4.41413 8
2 -1 16 88.1987 4.25759 2
2 1 16 88.1445 3.9822 14
-2 1 -16 83.7139 4.34373 8
-2 1 -16 85.8785 4.10513 4
2 1 16 86.1192 3.13903 10
-2 1 -16 85.3307 3.29668 10
2 1 16 85.7657 4.4191 12
-2 1 -16 85.5563 4.28804 12
-3 -1 -16 287.119 8.689 12
-3 -1 -16 282.727 8.71965 4
3 -1 16 291.551 8.64838 13
3 -1 16 276.442 8.85579 14
3 -1 16 289.41 8.8697 12
-3 -1 -16 278.227 9.13136 8
-3 1 -16 277.434 8.80075 8
-3 1 -16 276.663 8.78965 4
3 1 16 271.718 8.61596 14
3 1 16 288.585 8.60193 13
-3 1 -16 281.862 8.77614 12
3 1 16 277.295 9.29284 12
3 1 16 286.339 7.79024 10
4 -1 16 15.242 1.47307 13
-4 -1 -16 14.6446 1.96127 8
-4 -1 -16 14.5499 1.51184 4
-4 -1 -16 16.2968 1.22731 15
4 -1 16 14.3895 1.9391 12
-4 -1 -16 14.1934 1.28526 12
-4 1 -16 17.4032 1.44392 4
4 1 16 17.1378 1.32635 13
-4 1 -16 17.1629 1.48379 12
-4 -2 16 234.291 6.57945 15
4 -2 -16 239.341 6.6568 10
-4 -2 16 239.187 6.83879 11
-4 -2 16 228.554 6.77909 18
4 2 -16 236.828 6.9946 10
-4 2 16 242.076 6.73202 12
-4 2 16 232.727 6.86239 17
-4 2 16 238.489 6.6023 6
-4 2 16 242.143 6.6735 11
3 -2 -16 197.109 6.50152 10
-3 -2 16 182.66 6.0048 18
-3 -2 16 188.639 6.47943 17
3 2 -16 189.677 6.49258 10
-3 2 16 189.113 5.88222 11
-3 2 16 187.341 6.45111 2
-2 -2 16 387.016 11.6589 17
-2 -2 16 365.919 11.0173 18
-2 -2 16 420.814 11.8076 2
-2 -2 16 393.206 11.1492 11
2 -2 -16 395.867 11.0938 10
-2 -2 16 387.769 10.79 15
-2 2 16 385.828 10.9454 11
-2 2 16 376.545 11.7747 2
2 2 -16 370.803 11.3632 10
-2 2 16 388.314 10.87 6
-2 2 16 381.03 11.3616 12
-1 -2 16 1792.86 45.0352 11
-1 -2 16 1731.37 45.6622 2
-1 -2 16 1790.9 44.648 12
1 -2 -16 1755.77 44.8962 10
-1 -2 16 1772.89 44.6603 15
1 -2 -16 1683.09 46.3305 8
-1 -2 16 1771.84 45.5711 17
-1 2 16 1727.99 45.3494 12
1 2 -16 1728.1 45.1927 10
-1 2 16 1694.29 45.8132 2
-1 2 16 1741.16 44.625 6
-1 2 16 1748.87 45.3761 14
0 -2 16 201.3 6.56518 12
0 -2 -16 199.157 7.96256 8
0 -2 16 211.09 7.12442 17
0 -2 16 208.343 6.6824 11
0 -2 16 210.226 6.35064 15
0 -2 16 215.391 7.28655 14
0 -2 16 210.021 7.28529 2
0 -2 -16 208.904 6.31658 10
0 2 16 207.614 6.25784 10
0 2 16 208.755 7.18619 12
0 2 -16 205.993 6.84722 10
0 2 16 208.898 7.14061 14
0 2 16 203.415 7.32048 2
0 2 16 189.179 6.46878 6
-1 -2 -16 660.757 18.0555 4
1 -2 16 664.869 17.4986 11
1 -2 16 639.573 18.3339 2
1 -2 16 657.728 18.1091 13
1 -2 16 648.687 17.8978 12
-1 -2 -16 624.172 19.1841 8
1 -2 16 674.252 18.5059 14
1 -2 16 656.183 18.0302 17
-1 2 -16 641.458 17.6894 10
1 2 16 648.694 18.3259 14
1 2 16 644.43 17.3477 10
1 2 16 628.442 18.2275 12
1 2 16 631.226 18.2461 2
-1 2 -16 645.366 18.2419 4
2 -2 16 636.46 17.8973 14
-2 -2 -16 605.905 18.2775 8
-2 -2 -16 649.741 17.4836 12
2 -2 16 613.659 17.4188 12
2 -2 16 631.396 17.4267 13
-2 -2 -16 645.532 17.4523 18
-2 -2 -16 633.716 17.3264 4
2 2 16 620.814 16.736 10
2 2 16 616.625 17.6117 14
-2 2 -16 625.732 17.8171 12
-2 2 -16 622.77 16.7961 10
2 2 16 614.82 17.9481 12
-2 2 -16 610.566 17.5136 4
3 -2 16 177.702 5.98931 12
-3 -2 -16 185.265 5.84522 18
-3 -2 -16 165.303 6.25865 8
-3 -2 -16 178.339 5.78366 4
3 -2 16 185.153 6.10336 13
3 -2 16 172.206 6.19319 14
-3 -2 -16 176.341 5.78071 12
3 2 16 188.572 5.27926 10
-3 2 -16 173.665 5.91849 4
-3 2 -16 170.871 6.03581 12
3 2 16 182.524 5.88642 13
3 2 16 174.596 5.82813 14
-4 -2 -16 9.22233 1.10722 8
4 -2 16 10.8671 1.50261 13
4 -2 16 7.92548 1.31735 12
-4 -2 -16 9.82925 1.01471 15
-4 2 -16 10.2883 1.59884 12
4 2 16 8.6746 1.08747 13
-4 2 -16 9.67635 1.32169 4
-4 -3 16 34.2026 1.62372 11
-4 -3 16 37.7943 1.45463 15
-4 3 16 37.5206 1.4869 6
-4 3 16 31.0358 1.75474 17
-4 3 16 35.1137 1.61348 12
3 -3 -16 199.104 6.7266 8
3 -3 -16 206.699 5.96545 10
-3 -3 16 197.658 5.72125 15
-3 -3 16 185.895 5.95225 18
-3 -3 16 200.071 6.3781 17
-3 -3 16 191.373 6.02601 11
-3 3 16 193.816 5.93074 11
-3 3 16 190.397 6.32986 2
-3 3 16 193.031 6.18798 12
-3 3 16 192.872 5.8104 6
-2 -3 16 15.2251 1.86179 17
-2 -3 16 14.8157 1.46243 15
-2 -3 16 16.0232 1.7337 11
-2 3 16 14.0734 2.02943 2
-2 3 16 13.8683 1.58425 6
-2 3 16 11.6434 1.83445 12
-1 -3 16 33.7507 2.3314 11
-1 -3 16 34.6552 2.53093 17
-1 -3 16 33.421 2.00014 15
-1 -3 16 37.1 2.78096 2
1 -3 -16 33.527 3.0867 8
-1 3 16 29.9714 2.74268 2
-1 3 16 31.44 1.91515 10
-1 3 16 30.947 2.6082 14
-1 3 16 33.2108 2.29163 6
1 3 -16 31.2741 3.24779 10
0 -3 16 834.025 22.6946 17
0 -3 16 848.063 21.8134 12
0 -3 16 807.322 22.8463 2
0 -3 16 841.687 23.0477 14
0 -3 16 835.467 22.153 11
0 -3 -16 848.22 23.8014 8
0 -3 16 831.203 23.0988 5
0 3 16 834.875 22.7521 12
0 3 16 805.577 22.8915 2
0 3 -16 804.277 22.2385 10
0 3 16 815.373 21.877 10
1 -3 16 216.168 6.89323 12
1 -3 16 209.809 7.73727 14
-1 -3 -16 210.063 8.00271 8
1 -3 16 219.295 7.15083 17
1 -3 16 226.932 6.81236 11
-1 3 -16 217.518 6.83718 10
1 3 16 225.028 7.52228 2
1 3 16 222.516 6.77248 10
-1 3 -16 221.606 7.34627 4
1 3 16 209.52 8.17236 12
1 3 16 218.196 7.47067 14
-2 -3 -16 6.89625 1.40524 18
2 -3 16 4.20557 1.64705 13
2 -3 16 6.59101 1.77242 11
-2 -3 -16 8.78911 1.57966 12
2 -3 16 5.10346 1.22979 12
2 -3 16 7.17521 1.71977 14
-2 3 -16 5.67586 1.52047 4
2 3 16 4.60802 0.83268 10
2 3 16 6.02652 1.48215 14
-2 3 -16 8.28357 1.23 10
-3 -3 -16 147.279 4.49256 12
-3 -3 -16 141.344 5.04189 8
3 -3 16 151.344 5.21006 13
-3 -3 -16 144.595 4.50552 15
3 -3 16 144.812 4.70178 12
-3 -3 -16 147.34 4.69981 18
3 -3 16 144.597 5.1642 14
-3 3 -16 138.069 4.69474 4
3 3 16 141.199 4.28828 10
3 3 16 141.105 4.70142 14
-3 -4 16 114.19 4.77727 17
-3 -4 16 127.723 3.99257 11
-3 -4 16 123.852 3.74661 15
-3 4 16 130.166 4.26635 2
-3 4 16 133.173 3.84669 6
-3 4 16 132.516 4.2103 12
-2 -4 16 696.907 18.6411 11
2 -4 -16 708.113 19.2747 8
-2 -4 16 696.583 18.1484 15
-2 -4 16 687.952 19.0384 17
-2 4 16 710.436 18.2673 6
-2 4 16 690.435 19.1515 2
-2 4 16 695.65 18.8725 12
1 -4 -16 188.096 5.95892 16
-1 -4 16 170.576 6.48358 5
-1 -4 16 187.406 6.46388 17
1 -4 -16 193.206 6.94842 8
1 -4 -16 193.15 5.59534 7
-1 -4 16 188.728 6.04552 11
-1 4 16 192.45 5.53409 10
-1 4 16 182.093 5.80131 6
-1 4 16 182.116 6.43627 12
-1 4 16 188.899 6.69901 2
0 -4 16 560.115 16.3447 5
0 -4 -16 598.763 15.5878 16
0 -4 16 577.707 16.5143 14
0 -4 -16 561.762 16.4566 8
0 -4 16 544.559 16.0991 17
0 4 -16 541.904 15.4201 10
0 4 16 581.483 16.9669 2
1 -4 16 777.655 20.448 12
-1 -4 -16 813.834 21.8319 8
1 -4 16 792.021 21.0239 17
1 -4 16 791.921 22.0561 14
1 -4 16 814.099 20.9177 11
-1 -4 -16 811.142 20.9581 16
1 -4 16 770.131 21.8974 5
1 4 16 788.824 21.3244 2
1 4 16 767.788 20.832 10
1 4 16 769.239 21.5331 14
-1 4 -16 778.91 20.8311 10
2 -4 16 18.6 2.00339 14
2 -4 16 16.8495 1.3931 12
2 -4 16 19.5858 2.68563 13
-2 -4 -16 16.9405 1.65815 18
-2 -4 -16 18.0336 1.46009 12
2 -4 16 14.6873 1.83488 5
-2 -4 -16 18.7722 1.86782 8
2 4 16 16.8138 1.28046 10
-2 4 -16 21.3089 1.29329 10
2 4 16 16.7611 1.60823 14
3 -4 16 403.753 11.0026 13
-3 -4 -16 399.982 10.6642 18
-3 -4 -16 401.726 10.7753 8
3 -4 16 393.843 10.9773 5
3 -4 16 388.185 10.4548 12
3 4 16 404.505 10.7361 13
3 4 16 415.017 10.4135 10
-2 -5 16 172.136 5.19617 17
2 -5 -16 171.719 4.97744 16
-2 -5 16 167.569 4.96698 11
-2 5 16 179.109 5.40362 2
-2 5 16 165.899 5.66192 12
-1 -5 16 494.112 14.469 5
-1 -5 16 502.634 13.4435 11
-1 -5 16 482.712 13.7121 17
1 -5 -16 519.168 13.4581 16
-1 5 16 515.201 13.6308 14
-1 5 16 499.391 13.9633 2
0 -5 -16 458.747 12.3161 16
0 -5 16 433.154 12.7796 5
0 -5 16 457.445 12.5465 17
0 -5 16 462.183 12.3266 11
0 5 16 465.866 12.7409 14
0 5 16 452.988 12.1138 10
0 5 -16 463.62 12.2312 10
0 5 16 448.805 12.7332 2
1 -5 16 452.982 12.0548 11
-1 -5 -16 445.131 11.8222 12
1 -5 16 455.725 12.0311 17
1 -5 16 439.553 12.5979 5
-1 -5 -16 456.336 12.358 18
-1 -5 -16 431.332 11.9501 16
1 5 16 458.349 11.9325 10
-1 5 -16 452.196 11.9297 10
1 5 16 440.985 12.4177 14
2 -5 16 78.3933 3.05723 5
-2 -5 -16 83.752 2.84697 18
-2 5 -16 85.1237 2.52037 10
2 5 16 85.5065 2.53655 10
2 5 16 80.6541 2.84132 14
4 0 -17 109.458 3.73124 10
-4 0 17 103.908 3.78865 17
-4 0 17 111.839 3.44042 6
-4 0 17 113.499 3.66798 11
-4 0 17 108.25 3.3884 15
-3 0 17 451.095 12.6914 15
3 0 -17 460.493 12.9204 10
-3 0 17 446.943 12.9139 18
-3 0 17 460.382 13.1403 17
-3 0 17 465.518 12.7864 11
-3 0 17 452.981 12.4362 6
-2 0 17 57.2549 2.61003 15
-2 0 17 57.1669 2.88025 11
-2 0 17 63.8919 2.67725 6
2 0 -17 52.0544 2.89437 10
-2 0 17 53.8907 2.76828 12
-2 0 17 61.6775 3.42118 2
-1 0 17 510.657 14.0869 6
-1 0 17 523.964 15.2183 2
1 0 -17 520.449 14.6058 10
-1 0 17 520.658 15.1856 14
-1 0 17 519.362 14.5789 12
-1 0 17 524.035 14.1563 15
1 0 -17 512.787 15.5669 8
-1 0 17 525.253 14.3576 11
0 0 17 11.5476 1.95647 14
0 0 17 18.1534 2.24166 17
0 0 -17 15.8805 2.7197 8
0 0 17 12.3453 1.64617 6
0 0 -17 18.8056 1.92652 10
0 0 17 16.5891 2.32237 2
-1 0 -17 2971.62 75.9696 8
1 0 17 2850.33 74.9797 2
-1 0 -17 2949.75 75.1512 4
-1 0 -17 2940.29 74.3114 10
1 0 17 2862.67 74.9829 14
1 0 17 2926.18 74.4102 13
1 0 17 2944.01 74.9565 12
-1 0 -17 2956.06 74.9876 12
-2 0 -17 214.78 6.93024 12
-2 0 -17 194.71 7.28346 8
2 0 17 199.737 7.03744 2
-2 0 -17 196.255 5.75872 10
2 0 17 194.068 6.49018 13
2 0 17 194.539 6.83065 14
-2 0 -17 192.718 6.91167 4
2 0 17 194.681 6.92804 12
-3 0 -17 97.7772 4.11639 4
-3 0 -17 106.659 4.27798 8
3 0 17 104.7 3.94539 13
3 0 17 101.772 4.41706 12
3 0 17 104.096 4.13597 14
-3 0 -17 103.488 4.16596 12
-4 0 -17 129.794 4.06755 4
-4 0 -17 127.939 3.8167 15
-4 0 -17 126.86 4.24636 12
4 0 17 129.317 4.08849 13
-4 -1 17 513.392 13.5393 15
-4 -1 17 466.811 14.2698 17
4 -1 -17 520.212 13.7978 10
-4 -1 17 548.075 13.8563 11
-4 -1 17 521.509 13.9011 18
-4 1 17 513.657 13.544 6
-4 1 17 511.874 13.8799 17
4 1 -17 525.32 13.8488 10
-4 1 17 528.735 13.7222 11
-3 -1 17 49.709 4.20422 17
-3 -1 17 53.2429 3.79929 18
3 -1 -17 42.6764 3.42166 10
-3 -1 17 42.4526 2.52998 6
-3 1 17 44.1766 2.41348 11
3 1 -17 49.6775 2.76625 10
-3 1 17 45.4498 3.22686 2
-3 1 17 46.7192 2.25834 15
-2 -1 17 784.438 20.5549 12
-2 -1 17 794.899 21.4648 17
-2 -1 17 784.571 20.612 15
-2 -1 17 804.041 20.9272 11
2 -1 -17 771.801 20.9976 10
-2 -1 17 793.359 20.5999 6
-2 -1 17 798.987 21.5026 2
-2 -1 17 752.668 20.9402 18
-2 1 17 792.934 21.0852 12
-2 1 17 786.578 20.6637 6
2 1 -17 755.901 20.9946 10
-2 1 17 777.095 20.6665 11
-2 1 17 771.101 21.5806 2
-2 1 17 740.63 20.4549 15
1 -1 -17 15.9818 1.74622 10
-1 -1 17 15.1194 1.78071 12
-1 -1 17 14.1754 2.10952 11
-1 -1 17 13.8795 1.90293 17
-1 -1 17 15.7831 2.20478 2
-1 -1 17 15.5809 1.57525 15
1 -1 -17 19.4543 2.45204 8
-1 1 17 17.2854 2.55268 14
1 1 -17 15.644 1.97423 10
-1 1 17 15.296 1.91177 12
-1 1 17 12.3538 2.16576 2
-1 1 17 14.1187 1.61415 15
1 1 -17 14.6491 2.60598 8
-1 1 17 16.7061 1.69127 6
0 -1 17 243.526 7.2667 15
0 -1 -17 225.782 8.82058 8
0 -1 17 240.82 7.70105 12
0 -1 17 253.958 7.91637 17
0 -1 17 242.676 8.16598 2
0 -1 17 267.477 8.10795 14
0 -1 -17 241.402 7.48244 10
0 -1 17 240.293 7.68591 11
0 1 17 244.445 7.94641 12
0 1 -17 237.783 8.73553 8
0 1 17 238.962 7.15517 6
0 1 17 237.529 8.18602 2
0 1 17 246.89 7.96932 14
0 1 -17 231.828 7.64862 10
1 -1 17 641.279 17.9185 12
1 -1 17 651.793 18.145 14
-1 -1 -17 641.699 17.9966 12
1 -1 17 639.499 18.1481 2
-1 -1 -17 635.508 17.0245 10
-1 -1 -17 644.848 18.0982 4
-1 -1 -17 629.578 19.0607 8
1 1 17 623.821 18.0952 2
1 1 17 639.573 18.0594 14
1 1 17 660.503 16.8198 10
-1 1 -17 633.134 18.1823 4
1 1 17 649.932 18.1808 12
-1 1 -17 661.358 18.6626 8
-1 1 -17 649.097 19.8136 12
-1 1 -17 624.432 17.4984 10
-2 -1 -17 1706.21 46.032 12
2 -1 17 1760.92 45.9812 2
2 -1 17 1740.85 46.2821 14
2 -1 17 1790.54 45.7733 13
-2 -1 -17 1816.33 45.7918 18
-2 -1 -17 1779.64 46.1341 4
-2 -1 -17 1724.91 46.862 8
2 -1 17 1809 46.2251 12
-2 1 -17 1794.27 46.1684 12
2 1 17 1819.3 46.3266 12
-2 1 -17 1775.38 45.1858 10
-2 1 -17 1759.9 46.255 4
-2 1 -17 1763.92 46.2108 8
2 1 17 1793.09 45.8404 13
2 1 17 1813.43 44.9784 10
2 1 17 1687.46 46.1236 14
3 -1 17 264.793 8.37656 12
3 -1 17 270.721 8.47715 14
-3 -1 -17 273.608 8.28713 4
-3 -1 -17 266.098 8.25439 12
-3 -1 -17 266.653 8.68004 8
3 -1 17 288.345 8.27865 13
3 1 17 259.712 8.25504 14
-3 1 -17 273.738 8.38824 12
3 1 17 277.336 7.35783 10
3 1 17 279.116 8.9133 12
3 1 17 284.835 8.22207 13
-3 1 -17 264.241 8.36825 4
-4 -1 -17 713.226 18.3036 12
4 -1 17 719.957 19.1889 12
-4 -1 -17 701.522 18.2002 15
4 -1 17 719.316 18.5866 13
-4 -1 -17 688.531 18.266 4
4 1 17 705.737 18.4092 13
-4 1 -17 702.331 18.4312 4
-4 1 -17 719.277 18.4903 12
4 -2 -17 244.509 7.16086 8
-4 -2 17 237.246 6.35225 15
4 -2 -17 230.062 6.40056 10
-4 -2 17 241 6.56618 11
4 2 -17 220.624 6.6958 10
-4 2 17 223.915 6.31438 6
-4 2 17 228.728 6.38872 11
-4 2 17 217.366 6.53457 17
-4 2 17 231.963 6.64005 12
3 -2 -17 9.90768 1.3129 10
-3 -2 17 10.2733 1.19475 15
-3 -2 17 7.29656 1.28785 11
-3 -2 17 8.22356 1.59522 17
-3 2 17 10.6832 2.06993 2
-3 2 17 10.2408 1.67951 11
-3 2 17 7.18312 1.07034 6
-3 2 17 12.7661 1.55436 12
3 2 -17 12.0033 2.34288 10
2 -2 -17 217.032 7.91231 8
-2 -2 17 218.15 6.93278 11
2 -2 -17 221.111 6.83294 10
-2 -2 17 219.122 7.40051 2
-2 -2 17 209.81 6.88093 18
-2 -2 17 212.892 7.32117 17
-2 -2 17 223.544 6.61708 15
-2 2 17 228.406 6.67959 6
-2 2 17 217.148 7.52383 2
-2 2 17 222.715 7.14309 12
2 2 -17 215.139 7.14085 10
1 -2 -17 1539.41 42.4814 8
-1 -2 17 1595.55 41.7382 2
-1 -2 17 1603.84 41.0463 11
1 -2 -17 1633.23 40.9127 10
-1 -2 17 1560.63 41.5739 17
-1 -2 17 1622.15 40.6746 12
-1 -2 17 1584.41 40.7186 15
-1 2 17 1584.62 40.6716 6
-1 2 17 1544.97 41.8706 2
1 2 -17 1572.06 41.2353 10
-1 2 17 1588.1 41.3315 14
-1 2 17 1610.67 41.4604 12
0 -2 17 1585.73 40.3725 17
0 -2 17 1549.5 40.5539 14
0 -2 17 1563.72 39.8715 12
0 -2 -17 1608.53 39.3892 10
0 -2 17 1526.93 40.5985 2
0 -2 17 1529.92 39.4836 15
0 -2 17 1560.22 39.7923 11
0 -2 -17 1506.19 41.5304 8
0 2 17 1524.38 40.3598 12
0 2 17 1489.36 40.3441 14
0 2 -17 1511.63 40.0147 10
0 2 17 1537.58 39.2415 10
0 2 17 1498.12 40.6147 2
1 -2 17 562.731 15.3488 12
1 -2 17 545.912 14.8355 11
-1 -2 -17 553.158 15.4095 4
1 -2 17 555.214 15.8076 2
1 -2 17 578.707 17.7507 17
1 -2 17 552.736 15.8477 14
-1 -2 -17 519.924 16.5101 8
1 2 17 529.581 15.5904 14
1 2 17 552.106 14.6599 10
-1 2 -17 528.16 15.5945 4
1 2 17 539.378 15.7211 12
1 2 17 523.259 15.5645 2
-1 2 -17 524.111 15.0176 10
-2 -2 -17 513.102 15.728 8
-2 -2 -17 536.607 14.982 12
2 -2 17 544.208 15.013 12
2 -2 17 528.96 15.3616 14
-2 -2 -17 526.689 15.1732 4
-2 2 -17 532.62 15.0929 4
2 2 17 525.784 15.4974 12
-2 2 -17 517.425 14.2766 10
2 2 17 541.637 14.2151 10
2 2 17 524.978 15.1204 14
-3 -2 -17 23.3362 2.19763 4
3 -2 17 18.4849 1.90066 14
-3 -2 -17 18.6706 1.65548 12
3 -2 17 18.1293 1.93014 13
3 -2 17 17.3687 1.79238 12
-3 -2 -17 16.2505 1.77905 8
3 2 17 18.8945 1.72793 14
3 2 17 22.1573 1.69425 13
-3 2 -17 18.685 2.28325 12
3 2 17 21.8484 1.18282 10
-3 2 -17 19.7699 1.84842 4
-4 -2 -17 94.3092 2.76238 15
4 2 17 88.8574 2.88615 13
-4 -3 17 632.775 16.0634 15
-4 -3 17 624.572 16.1785 11
-4 3 17 632.525 16.0691 6
-4 3 17 629.034 16.144 12
-3 -3 17 917.043 24.328 11
-3 -3 17 958.892 24.6836 17
-3 -3 17 917.482 24.0075 15
3 -3 -17 937.112 25.011 8
-3 3 17 931.538 24.0823 6
-3 3 17 919.567 24.4619 2
-3 3 17 946.14 24.4863 12
-2 -3 17 672.993 19.0996 17
-2 -3 17 693.347 18.7495 11
2 -3 -17 693.425 19.6292 8
-2 -3 17 692.575 18.1398 15
-2 3 17 703.675 18.8544 12
-2 3 17 663.023 19.1008 2
-2 3 17 696.046 18.2012 6
-1 -3 17 160.971 5.93817 17
-1 -3 17 166.038 6.0468 2
-1 -3 17 161.914 5.09624 15
-1 -3 17 163.03 5.51927 11
1 -3 -17 161.449 6.60633 8
-1 3 17 156.008 5.81573 12
1 3 -17 156.5 5.79585 10
-1 3 17 159.171 6.11352 2
-1 3 17 166.829 5.79647 14
-1 3 17 162.76 5.19009 6
0 -3 17 1317.89 36.7524 14
0 -3 17 1385.82 35.5891 12
0 -3 17 1384.29 36.524 17
0 -3 17 1341.42 36.7951 5
0 -3 -17 1426.29 37.7074 8
0 -3 17 1386.76 36.7977 2
0 -3 17 1431.06 36.0176 11
0 3 17 1394.97 36.5962 12
0 3 17 1322.17 36.5308 14
0 3 17 1441.94 35.6736 10
0 3 -17 1414.1 36.1437 10
0 3 17 1381.32 36.8122 2
-1 -3 -17 180.427 6.95336 8
1 -3 17 183.524 5.96997 11
1 -3 17 178.401 5.80504 12
1 -3 17 183.779 6.22069 17
1 -3 17 175.999 6.61772 14
1 3 17 175.733 7.10014 12
-1 3 -17 172.349 6.29807 4
-1 3 -17 173.172 5.73141 10
1 3 17 173.645 6.3213 14
1 3 17 177.71 5.56015 10
1 3 17 181.672 8.3143 2
-2 -3 -17 130.154 4.58178 12
2 -3 17 133.782 5.20308 13
-2 -3 -17 134.975 5.20838 8
2 -3 17 128.734 4.54043 12
2 -3 17 123.145 5.03252 14
-2 -3 -17 130.683 4.7559 18
2 3 17 126.107 4.1101 10
2 3 17 123.824 4.74163 14
-2 3 -17 126.36 4.1461 10
-2 3 -17 123.279 4.67403 4
3 -3 17 174.195 6.62437 13
-3 -3 -17 181.429 5.86445 8
3 -3 17 186.736 6.00188 14
3 -3 17 179.947 5.51504 12
-3 -3 -17 183.872 5.35517 15
-3 -3 -17 186.196 5.32976 12
-3 -3 -17 189.385 5.53101 18
-3 3 -17 185.007 5.56965 4
3 3 17 183.514 5.57951 14
3 3 17 192.052 5.12844 10
3 3 17 191.07 5.59281 13
-3 -4 17 1318.02 32.4995 17
-3 -4 17 1257.34 32.0954 15
-3 4 17 1275.49 32.552 12
-3 4 17 1325.41 32.2187 6
-3 4 17 1184.16 32.5485 2
-2 -4 17 64.2007 2.67769 11
-2 -4 17 63.2724 2.43837 15
2 -4 -17 63.5126 3.56353 8
-2 -4 17 62.4131 2.91333 17
-2 4 17 64.9836 2.53341 6
-2 4 17 65.7093 2.97081 12
-2 4 17 66.3664 3.04143 2
-1 -4 17 51.6331 2.55271 11
1 -4 -17 54.847 3.35058 8
1 -4 -17 56.8678 2.72554 16
-1 -4 17 55.2138 2.88663 17
-1 4 17 57.1512 2.88138 14
1 4 -17 56.2982 3.20148 10
-1 4 17 56.3465 3.07608 2
-1 4 17 54.8302 3.2074 12
0 -4 17 626.002 17.4206 17
0 -4 -17 651.089 18.0216 8
0 -4 17 655.119 18.0428 14
0 -4 17 647.294 17.0662 11
0 -4 -17 666.537 17.0878 16
0 -4 17 630.284 17.8295 5
0 4 17 627.237 16.7796 10
0 4 -17 612.434 16.9974 10
0 4 17 624.056 17.6955 2
0 4 17 609.219 19.6025 12
0 4 17 633.792 17.589 14
-1 -4 -17 66.9926 2.95629 12
1 -4 17 69.7708 3.53082 5
-1 -4 -17 68.9119 3.44886 8
1 -4 17 69.4169 3.5758 14
1 -4 17 74.5645 3.22553 17
1 -4 17 65.5373 2.46232 12
1 -4 17 70.0931 2.84731 11
1 4 17 72.2238 3.27902 14
-1 4 -17 69.4108 2.74879 10
1 4 17 72.2939 2.70868 10
1 4 17 72.5589 3.63507 2
2 -4 17 721.429 19.6999 14
2 -4 17 718.259 19.61 5
-2 -4 -17 750.794 19.4086 8
2 -4 17 711.086 18.6146 12
-2 -4 -17 724.987 19.2044 18
-2 -4 -17 698.787 18.7266 12
-2 4 -17 723.87 18.6914 10
2 4 17 733.266 18.6841 10
2 4 17 710.357 19.2084 14
3 -4 17 659.336 18.1589 5
3 4 17 704.659 17.9566 13
-2 -5 17 194.896 5.5591 11
-2 -5 17 205.171 5.75377 17
-2 5 17 201.593 5.88982 2
-1 -5 17 596.882 16.2938 17
-1 -5 17 611.93 16.0454 11
1 -5 -17 622.92 15.9876 16
-1 5 17 599.222 16.0463 14
-1 5 17 630.205 16.5348 2
0 -5 -17 147.512 5.80759 16
0 -5 17 140.986 4.55626 17
0 -5 17 150.458 4.47422 11
0 -5 17 137.277 4.92755 5
0 5 17 144.954 4.24097 10
0 5 17 138.086 4.74464 2
0 5 -17 149.933 4.6564 10
0 5 17 146.105 4.72138 14
1 -5 17 119.225 4.47829 5
-1 -5 -17 127.391 4.15488 18
-1 -5 -17 127.151 3.72462 12
1 5 17 132.506 4.20383 14
-1 5 -17 132.569 3.8349 10
-2 -5 -17 209.838 5.6073 18
2 -5 17 192.782 5.74702 5
4 0 -18 187.279 5.45295 10
-4 0 18 188.38 5.38618 11
-4 0 18 182.55 5.18725 6
-4 0 18 185.07 5.1418 15
-4 0 18 174.267 5.48775 17
-3 0 18 134.262 4.31302 15
-3 0 18 134.019 4.37039 6
-3 0 18 129.681 4.52287 11
-3 0 18 137.262 4.34649 12
3 0 -18 136.92 4.74039 10
-3 0 18 134.813 4.91693 17
-2 0 18 196.19 6.2746 11
-2 0 18 200.203 6.3634 12
-2 0 18 200.698 6.11825 6
2 0 -18 190.99 6.46015 10
-2 0 18 201.704 6.96492 2
-2 0 18 197.534 6.08044 15
-1 0 18 55.1784 2.53538 6
-1 0 18 54.8743 2.58972 15
-1 0 18 54.0739 2.87159 12
-1 0 18 58.0743 3.36152 11
1 0 -18 51.5739 2.84305 10
1 0 -18 54.2731 3.60214 8
-1 0 18 58.5616 3.41842 2
0 0 18 9.8909 1.8276 17
0 0 -18 6.19549 1.90464 8
-1 0 -18 1307.17 35.2929 8
1 0 18 1277.68 34.4155 2
-1 0 -18 1281.46 34.5295 4
1 0 18 1285.33 34.3751 14
-1 0 -18 1299.93 34.3881 12
1 0 18 1322.81 34.3976 12
-1 0 -18 1302.8 33.6614 10
-2 0 -18 192.685 7.18518 8
2 0 18 188.169 8.80764 2
2 0 18 202.302 6.86437 14
2 0 18 210.724 6.50774 13
2 0 18 204.606 6.95113 12
-2 0 -18 196.441 6.83415 12
-2 0 -18 200.318 6.89654 4
-3 0 -18 14.6245 1.92013 8
-3 0 -18 18.1299 1.8407 12
3 0 18 16.6286 2.13281 12
3 0 18 16.1471 1.7031 14
3 0 18 16.816 1.59091 13
-3 0 -18 18.5847 1.80387 4
-4 0 -18 389.629 10.2454 12
4 0 18 385.272 10.3032 13
-4 0 -18 381.774 10.2156 4
-4 -1 18 367.947 9.57712 15
4 -1 -18 369.379 9.78264 10
-4 -1 18 368.986 9.79479 11
-4 -1 18 333.566 9.79682 17
-4 1 18 350.213 9.84184 17
4 1 -18 366.64 9.89635 10
-4 1 18 372.732 9.58326 6
-3 -1 18 320.279 9.45224 18
-3 -1 18 326.729 9.1084 15
-3 -1 18 326.599 9.03244 6
3 -1 -18 327.519 9.4339 10
-3 -1 18 326.903 9.75323 17
-3 -1 18 326.454 9.36664 11
-3 1 18 326.144 9.14007 6
-3 1 18 327.112 9.21559 11
-3 1 18 323.116 8.95701 15
-3 1 18 327.091 9.30522 12
-3 1 18 324.115 9.62682 2
3 1 -18 325.444 9.45554 10
-2 -1 18 454.033 12.6941 11
-2 -1 18 441.475 12.3348 12
2 -1 -18 447.536 12.8206 10
-2 -1 18 454.128 12.4571 15
-2 -1 18 456.539 13.2458 17
-2 -1 18 454.043 13.2527 2
-2 -1 18 449.269 12.3891 6
-2 1 18 460.489 12.5417 11
-2 1 18 463.128 13.4143 2
-2 1 18 463.454 12.4678 6
-2 1 18 456.642 12.8822 12
2 1 -18 432.697 12.8188 10
-2 1 18 450.426 12.3442 15
-1 -1 18 1235.69 32.3892 2
-1 -1 18 1189.09 31.3223 15
-1 -1 18 1239.9 31.6374 12
-1 -1 18 1261.92 31.5706 11
1 -1 -18 1200.46 33.0731 8
-1 -1 18 1233.27 32.1398 17
-1 -1 18 1183.75 31.1994 6
1 -1 -18 1204.07 31.7154 10
1 1 -18 1191.18 31.8158 10
-1 1 18 1157.11 31.1878 6
-1 1 18 1216.67 31.8573 14
-1 1 18 1177.36 32.3915 2
1 1 -18 1194.42 32.7089 8
-1 1 18 1229.88 31.9777 12
0 -1 -18 661.978 17.8312 10
0 -1 18 670.811 18.245 17
0 -1 -18 622.702 19.384 8
0 -1 18 641.191 18.0552 12
0 -1 18 646.67 17.7833 11
0 -1 18 667.62 18.6518 2
0 -1 18 681.871 18.4734 14
0 1 18 671.426 18.6864 2
0 1 -18 638.555 18.0295 10
0 1 18 647.978 17.3786 6
0 1 18 667.063 18.3795 12
0 1 18 673.514 18.3692 14
0 1 -18 648.71 19.1193 8
-1 -1 -18 1774.74 45.2083 4
1 -1 18 1761.7 45.2871 14
-1 -1 -18 1730.44 45.0915 12
1 -1 18 1740.35 45.2402 2
-1 -1 -18 1805.49 43.9764 10
-1 -1 -18 1674.95 46.1509 8
1 -1 18 1710.21 44.9447 12
1 1 18 1749.62 45.2089 12
-1 1 -18 1683.92 44.5164 10
-1 1 -18 1761.08 45.6058 8
1 1 18 1647.87 45.0703 14
1 1 18 1680.57 45.0837 2
1 1 18 1767.22 44.599 13
-1 1 -18 1698.94 45.2738 4
-2 -1 -18 37.2965 2.93978 8
2 -1 18 39.9725 2.64247 12
2 -1 18 38.2017 3.10667 2
-2 -1 -18 41.5906 2.66906 12
-2 -1 -18 42.9876 2.76633 4
2 -1 18 35.9615 2.55926 14
2 1 18 42.8536 1.85406 10
-2 1 -18 38.2283 2.0008 10
-2 1 -18 35.453 3.32962 8
2 1 18 37.2795 2.52292 14
2 1 18 36.26 2.95502 13
-2 1 -18 39.8606 2.72793 4
-2 1 -18 42.0674 3.21171 12
3 -1 18 43.153 2.40215 14
-3 -1 -18 38.044 2.2645 4
3 -1 18 36.7078 2.18822 13
-3 -1 -18 35.5731 2.35075 8
-3 -1 -18 38.6148 2.23508 12
-3 1 -18 35.7763 2.25425 4
3 1 18 34.7421 3.36941 12
3 1 18 35.8247 2.07838 13
3 1 18 37.9002 2.22132 14
-3 1 -18 34.1125 2.3551 12
4 1 18 614.378 16.3433 13
-4 1 -18 609.694 15.798 4
-4 -2 18 690.943 17.3255 15
4 -2 -18 690.455 17.9389 8
-4 -2 18 690.927 17.4874 11
-4 2 18 683.053 17.3139 6
-4 2 18 650.445 17.1736 12
-4 2 18 649.585 17.4651 17
-3 -2 18 372.343 10.7554 17
3 -2 -18 367.176 10.2042 10
-3 -2 18 367.73 10.1038 15
3 -2 -18 358.902 11.1548 8
-3 -2 18 374.3 10.4244 11
-3 2 18 377.586 10.1834 11
-3 2 18 371.879 10.4422 12
-3 2 18 362.98 10.5683 2
3 2 -18 378.801 10.541 10
-3 2 18 365.125 10.13 6
-2 -2 18 61.8056 2.94034 11
-2 -2 18 57.4296 3.14114 17
2 -2 -18 56.5753 2.68953 10
2 -2 -18 59.2938 3.55855 8
-2 -2 18 61.242 2.61392 15
2 2 -18 65.9645 4.13837 8
-2 2 18 61.1543 3.03285 12
-2 2 18 56.2724 3.2984 2
2 2 -18 64.7884 3.36376 10
-2 2 18 60.798 2.66163 6
1 -2 -18 80.2073 4.53724 8
-1 -2 18 90.3932 3.68568 11
-1 -2 18 84.4875 4.10306 2
-1 -2 18 87.0666 4.00745 17
-1 -2 18 85.2013 3.29564 15
1 -2 -18 85.7327 3.40322 10
-1 -2 18 85.5087 3.34597 12
-1 2 18 92.0262 3.94432 14
1 2 -18 86.8164 3.85636 10
-1 2 18 87.0038 3.33696 6
0 -2 18 387.048 11.5383 14
0 -2 -18 372.306 11.236 4
0 -2 18 365.288 11.5407 2
0 -2 18 388.178 10.8214 11
0 -2 18 374.844 11.2302 17
0 -2 -18 378.91 10.3013 10
0 -2 -18 364.33 12.3539 8
0 -2 18 365.969 10.8219 12
0 2 18 377.092 11.6363 2
0 2 18 388.029 11.3624 14
0 2 18 374.73 11.3842 12
0 2 -18 381.069 11.0562 10
-1 -2 -18 43.7678 3.2868 8
1 -2 18 37.361 2.43012 12
1 -2 18 32.8492 2.70625 2
-1 -2 -18 40.907 2.90833 4
1 -2 18 34.8837 2.68179 14
-1 -2 -18 42.053 2.70298 12
1 -2 18 35.83 2.88173 11
-1 2 -18 37.8879 2.80371 4
1 2 18 36.2731 2.53627 14
-1 2 -18 38.9035 2.26805 10
1 2 18 38.9743 1.90349 10
1 2 18 37.988 3.10947 12
1 2 18 41.4298 3.00777 2
2 -2 18 107.752 4.2987 12
-2 -2 -18 111.298 4.34256 12
-2 -2 -18 119.154 4.41873 18
2 -2 18 108.792 4.52733 13
2 -2 18 101.724 4.51497 14
-2 -2 -18 107.461 4.86853 8
-2 -2 -18 118.138 4.60304 4
-2 2 -18 103.717 4.37617 4
2 2 18 111.993 5.19052 12
-2 2 -18 111.742 3.74292 10
2 2 18 110.408 3.54414 10
2 2 18 107.383 4.36023 14
-3 -2 -18 22.5904 1.80139 8
3 -2 18 26.1487 1.95155 14
-3 -2 -18 23.8634 1.65575 12
3 -2 18 22.9001 1.96779 13
3 -2 18 22.155 1.76195 12
3 2 18 21.8199 1.64217 14
-3 2 -18 21.9006 1.76879 4
3 2 18 23.7467 1.33588 10
-3 2 -18 20.8211 2.38393 12
3 2 18 22.1189 1.59292 13
-3 -3 18 408.495 10.9865 11
3 -3 -18 420.1 11.6522 8
-3 -3 18 397.163 10.6663 15
-3 -3 18 385.805 11.147 17
-3 3 18 382.187 11.1898 2
-3 3 18 407.396 11.068 12
-3 3 18 408.746 10.7302 6
-2 -3 18 113.192 4.11427 11
2 -3 -18 115.209 4.98683 8
-2 -3 18 113.017 3.75337 15
-2 -3 18 110.641 4.39038 17
-2 3 18 115.159 4.3137 12
-2 3 18 111.687 3.80985 6
2 3 -18 115.074 4.71106 10
-2 3 18 111.864 4.50629 2
-1 -3 18 84.6071 3.73335 15
-1 -3 18 80.0598 3.99268 11
-1 -3 18 83.8596 4.87527 2
1 -3 -18 82.0344 4.9452 8
-1 -3 18 80.1836 3.69803 17
-1 3 18 86.2734 3.69921 14
1 3 -18 74.853 3.66875 10
-1 3 18 80.8878 3.27944 6
-1 3 18 77.1611 3.87252 2
0 -3 18 397.565 11.771 17
0 -3 18 395.145 12.0093 2
0 -3 -18 387.095 12.585 8
0 -3 18 396.915 11.4438 11
0 -3 18 393.391 12.3387 14
0 3 18 416.611 13.3033 12
0 3 -18 392.26 11.5335 10
0 3 18 393.585 11.9578 2
0 3 18 396.321 11.76 14
1 -3 18 406.055 11.5511 17
-1 -3 -18 402.697 12.5431 8
1 -3 18 416.962 11.344 12
1 -3 18 407.497 11.2192 11
-1 -3 -18 397.907 11.6777 12
1 -3 18 395.952 12.1837 14
1 3 18 407.564 12.2612 12
1 3 18 392.108 11.8525 14
-1 3 -18 401.834 11.7008 4
1 3 18 424.18 11.0494 10
-1 3 -18 387.342 11.261 10
1 3 18 396.883 11.8076 2
2 -3 18 117.635 4.87334 13
2 -3 18 114.61 4.64068 14
-2 -3 -18 117.626 4.18143 12
2 -3 18 120.268 4.14374 12
-2 -3 -18 125.381 4.38515 18
-2 -3 -18 115.721 4.67023 8
-2 3 -18 119.301 3.79903 10
2 3 18 117.035 4.35663 14
2 3 18 118.951 3.69358 10
-2 3 -18 120.444 4.32727 4
-3 -3 -18 601.543 15.5361 12
3 -3 18 637.411 16.611 5
3 -3 18 622.496 16.2462 14
3 -3 18 582.255 16.031 12
-3 -3 -18 580.355 15.6067 15
3 -3 18 607.856 16.075 13
-3 -3 -18 599.275 16.1173 8
3 3 18 590.82 15.8155 14
3 3 18 625.581 15.8471 13
-3 -4 18 347.35 9.11078 11
-3 4 18 338.724 8.92833 6
-3 4 18 344.35 9.26421 12
-2 -4 18 225.709 6.59817 11
2 -4 -18 225.58 7.15784 8
-2 -4 18 229.545 6.90254 17
-2 4 18 226.34 6.98519 2
-2 4 18 228.986 6.84008 12
-1 -4 18 43.3041 2.45049 17
-1 -4 18 45.7582 2.25632 11
1 -4 -18 47.5806 2.99002 8
1 4 -18 45.4323 2.59891 10
-1 4 18 47.474 2.84395 12
-1 4 18 49.6403 2.70615 2
-1 4 18 50.6669 2.54518 14
0 -4 18 230.856 7.58094 5
0 -4 18 239.935 6.98929 11
0 -4 18 248.219 7.85337 14
0 -4 -18 246.831 7.82995 8
0 -4 18 234.087 7.27202 17
0 4 -18 232.17 6.96352 10
0 4 18 233.494 7.5204 2
0 4 18 240.586 6.58148 10
0 4 18 224.508 7.80379 12
0 4 18 241.153 7.44145 14
1 -4 18 216.869 7.28626 5
-1 -4 -18 231.855 7.28062 8
1 -4 18 226.812 6.61931 11
-1 -4 -18 221.972 6.80703 12
1 -4 18 224.804 7.47328 14
1 4 18 226.381 7.07063 14
-1 4 -18 229.232 6.6009 10
1 4 18 231.126 7.41476 2
1 4 18 239.109 6.432 10
-2 -4 -18 555.428 14.8067 8
-2 -4 -18 544.598 14.6858 18
2 -4 18 530.083 14.9964 5
2 -4 18 571.429 15.2069 14
-2 4 -18 546.908 14.2556 10
2 4 18 561.48 14.6573 10
2 4 18 543.4 14.7275 14
-2 -5 18 116.231 3.49087 17
-2 -5 18 115.519 3.35297 11
-2 5 18 115.599 3.60908 2
-1 -5 18 1612.82 42.014 17
-1 5 18 1682.13 42.3673 2
0 -5 18 204.216 5.74153 17
0 -5 18 177.494 5.87771 5
0 -5 18 210.157 6.15646 11
0 -5 -18 203.436 6.055 12
0 5 18 195.147 5.89205 2
0 5 -18 198.676 5.57597 10
0 5 18 196.402 5.81081 14
1 -5 18 222.602 6.79374 5
-1 -5 -18 242.444 6.72757 18
-1 5 -18 250.741 6.46438 10
1 5 18 237.463 6.73051 14
-4 0 19 291.278 7.69754 15
4 0 -19 280.079 8.64294 10
4 0 -19 293.268 8.99907 8
-4 0 19 287.083 8.01206 17
-4 0 19 301.507 7.90203 11
-3 0 19 854.89 21.8755 11
-3 0 19 848.059 22.3554 17
-3 0 19 816.265 21.6537 6
-3 0 19 838.686 21.6395 15
3 0 -19 829.462 22.0468 10
-3 0 19 810.547 21.4491 12
-2 0 19 24.3052 1.89944 12
-2 0 19 22.4157 1.99971 17
-2 0 19 26.9628 2.42355 2
2 0 -19 24.0828 1.97548 10
-2 0 19 22.5225 1.6806 6
-2 0 19 27.1402 2.19543 11
-1 0 19 175.196 5.55463 15
-1 0 19 173.454 6.06774 17
-1 0 19 172.126 5.90967 12
1 0 -19 171.056 5.90356 10
1 0 -19 172.67 6.87788 8
-1 0 19 171.579 5.43064 6
-1 0 19 174.559 6.40764 2
0 0 19 162.939 5.77487 14
0 0 19 160.01 5.77018 12
0 0 19 160.198 5.73035 17
0 0 -19 151.051 6.58439 8
0 0 19 166.431 6.12871 2
0 0 -19 153.088 5.47274 10
1 0 19 536.45 15.4485 14
-1 0 -19 536.594 15.6147 4
-1 0 -19 529.257 16.1399 8
-1 0 -19 553.684 15.524 12
1 0 19 536.36 15.5047 2
-1 0 -19 537.523 14.6852 10
1 0 19 551.241 15.4677 12
-2 0 -19 47.4226 2.97 12
2 0 19 46.3041 2.72825 14
2 0 19 44.3506 2.90507 12
-2 0 -19 45.5659 3.04598 8
2 0 19 53.5997 3.52412 2
2 0 19 45.3835 2.63312 13
-2 0 -19 47.7158 2.92816 4
3 0 19 597.142 16.2368 12
-3 0 -19 591.136 16.1674 4
-3 0 -19 589.441 16.0974 8
3 0 19 590.848 16.2406 14
-3 0 -19 614.808 16.2402 12
3 0 19 603.219 15.9813 13
-4 -1 19 102.519 3.1433 11
4 -1 -19 99.4823 3.57415 8
4 -1 -19 100.584 3.06944 10
-4 -1 19 94.0367 2.92243 15
-4 1 19 95.3742 3.19486 17
4 1 -19 95.8197 3.14954 10
-4 1 19 98.3358 3.11731 11
4 1 -19 98.0658 3.52448 8
-4 1 19 95.7756 2.91767 6
-3 -1 19 40.8663 2.11182 11
-3 -1 19 37.4354 2.26584 17
-3 -1 19 42.4875 1.88067 6
-3 -1 19 39.3811 1.87051 15
3 -1 -19 38.4988 2.06398 10
-3 1 19 38.9804 2.99626 2
-3 1 19 37.654 2.21119 17
-3 1 19 40.3748 2.14394 11
-3 1 19 39.1368 2.06165 12
-3 1 19 41.321 1.92224 6
3 1 -19 37.6095 2.18719 10
-3 1 19 37.0583 1.9711 15
2 -1 -19 182.158 7.00925 8
-2 -1 19 187.769 6.45909 17
-2 -1 19 192.189 5.805 15
-2 -1 19 183.237 6.63934 2
-2 -1 19 190.028 5.73043 6
-2 -1 19 195.29 6.11927 11
2 -1 -19 187.636 6.09137 10
-2 1 19 184.846 5.99912 15
-2 1 19 189.145 6.12959 11
-2 1 19 184.529 6.57045 2
2 1 -19 184.422 6.97895 8
-2 1 19 186.756 6.13503 12
-2 1 19 183.399 5.7355 6
2 1 -19 186.202 6.21473 10
1 -1 -19 1244.85 34.9008 8
-1 -1 19 1338.69 34.2516 2
-1 -1 19 1298.23 33.1813 15
-1 -1 19 1311.71 33.3217 11
-1 -1 19 1300.11 33.4123 12
-1 -1 19 1277.26 33.8938 17
1 -1 -19 1256.7 33.4474 10
-1 1 19 1287.16 34.2466 2
-1 1 19 1281.44 33.7621 12
-1 1 19 1246.46 33.5255 14
1 1 -19 1227.49 33.5493 10
-1 1 19 1302.04 33.0631 6
1 1 -19 1292.37 34.6415 8
0 -1 -19 510.146 14.2371 10
0 -1 19 520.613 14.6016 12
0 -1 19 520.803 15.1302 2
0 -1 19 534.211 14.9053 14
0 -1 -19 492.526 15.8684 8
0 -1 19 520.438 14.6965 17
0 1 19 518.108 14.7804 14
0 1 19 573.231 15.0057 12
0 1 19 524.326 14.5608 17
0 1 -19 501.874 14.5262 10
0 1 -19 502.853 15.5334 8
0 1 19 503.731 15.104 2
0 1 19 500.577 13.83 6
1 -1 19 1016.51 26.2125 12
-1 -1 -19 978.14 26.2365 12
-1 -1 -19 915.096 25.0862 10
1 -1 19 972.797 26.3345 2
-1 -1 -19 993.112 26.2988 4
1 -1 19 988.515 26.4159 14
-1 -1 -19 924.992 27.1133 8
-1 1 -19 968.895 25.6516 10
-1 1 -19 971.37 26.5881 8
-1 1 -19 974.412 26.4424 4
1 1 19 972.149 26.2947 14
1 1 19 991.621 26.3127 2
1 1 19 990.89 26.3561 12
-2 -1 -19 366.08 10.7879 4
2 -1 19 361.698 10.5051 13
-2 -1 -19 356.629 11.3263 8
-2 -1 -19 360.142 10.7686 12
2 -1 19 348.315 10.9216 14
2 -1 19 371.241 10.868 2
2 -1 19 358.633 10.841 12
2 1 19 367.007 10.9866 12
2 1 19 380.419 10.4822 13
-2 1 -19 346.203 10.8495 4
2 1 19 352.998 10.7844 14
-2 1 -19 356.116 10.8574 12
-2 1 -19 368.708 9.82967 10
-2 1 -19 414.811 13.7157 8
3 -1 19 5.24138 1.10363 13
-3 -1 -19 6.51918 1.37068 12
3 -1 19 7.57863 1.40913 12
-3 -1 -19 5.40494 1.11277 8
-3 -1 -19 5.15769 1.07031 4
3 -1 19 6.51988 1.29699 14
-3 1 -19 4.41535 1.14058 12
-3 1 -19 4.96672 1.07976 4
3 1 19 5.5997 1.1523 14
3 1 19 4.50177 1.92227 12
3 1 19 3.60322 0.88638 13
-4 -2 19 44.3615 1.5122 15
-4 -2 19 41.3203 1.67514 11
-4 2 19 38.1682 1.49989 6
3 -2 -19 66.3393 3.25523 8
-3 -2 19 74.6036 2.99066 17
3 -2 -19 65.5589 2.5058 10
-3 -2 19 62.6322 2.67473 11
-3 -2 19 65.5135 2.45169 15
3 2 -19 71.0789 4.75419 8
3 2 -19 67.3512 2.90913 10
-3 2 19 64.289 3.10783 2
-3 2 19 66.0969 2.49609 6
-3 2 19 68.8381 2.73625 12
-2 -2 19 1471.45 37.3882 15
2 -2 -19 1399.88 38.825 8
2 -2 -19 1449.1 37.4615 10
-2 -2 19 1490.34 38.0468 2
-2 -2 19 1444.02 37.6121 11
-2 -2 19 1442.15 38.2346 17
2 2 -19 1448.5 37.7818 10
-2 2 19 1469.56 37.3425 6
2 2 -19 1500.75 38.5858 8
-2 2 19 1415.06 38.2143 2
-2 2 19 1500.94 37.9648 12
-1 -2 19 98.8426 4.24743 17
1 -2 -19 92.4414 4.87154 8
1 -2 -19 103.899 3.63254 10
-1 -2 19 97.5642 4.35601 2
-1 -2 19 93.041 3.82846 11
-1 -2 19 93.6243 3.48526 12
-1 -2 19 106.917 3.62826 15
-1 2 19 97.4948 4.14514 12
-1 2 19 97.1831 3.55399 6
-1 2 19 95.5107 4.49478 14
1 2 -19 93.963 4.01299 10
-1 2 19 101.03 4.45137 2
0 -2 -19 439.696 12.6802 4
0 -2 19 440.964 12.2143 11
0 -2 -19 409.406 13.746 8
0 -2 19 439.839 13.0975 2
0 -2 19 440.764 12.296 12
0 -2 19 447.641 12.9713 14
0 -2 19 438.234 12.7122 17
0 2 19 432.322 12.7424 14
0 2 19 434.655 13.0582 2
0 2 -19 437.337 12.5066 10
0 2 19 450.269 12.9121 12
-1 -2 -19 268.089 8.2896 4
1 -2 19 268.55 8.20837 12
1 -2 19 258.795 8.53067 2
1 -2 19 272.494 8.70912 14
-1 -2 -19 274.175 8.54194 12
-1 -2 -19 255.809 9.19582 8
1 2 19 256.386 8.65903 2
-1 2 -19 260.346 7.92086 10
1 2 19 274.897 7.26412 10
1 2 19 261.923 8.42184 14
1 2 19 271.412 8.78866 12
-1 2 -19 260.805 8.52899 4
2 -2 19 551.408 15.7903 14
-2 -2 -19 595.171 15.3439 18
-2 -2 -19 560.813 15.2178 4
2 -2 19 573.42 15.491 13
-2 -2 -19 533.842 15.9945 8
2 -2 19 553.818 15.396 12
-2 -2 -19 553.251 15.4442 12
2 2 19 562.337 15.1892 13
-2 2 -19 553.417 15.505 4
2 2 19 580.75 15.8837 12
-2 2 -19 555.042 14.7429 10
2 2 19 533.48 15.5168 14
2 2 19 563.111 14.437 10
3 -2 19 92.2262 3.71741 14
-3 -2 -19 95.6643 3.52141 8
-3 -2 -19 96.1993 3.23573 12
3 -2 19 93.8672 3.31489 12
3 -2 19 95.7028 3.68783 13
-3 2 -19 85.7704 4.03514 12
-3 2 -19 94.5036 3.48391 4
3 2 19 91.0836 3.28962 14
-3 -3 19 601.766 15.4272 11
3 -3 -19 603.253 15.9461 8
-3 -3 19 570.904 15.8665 17
-3 -3 19 591.991 15.1805 15
-3 3 19 536.87 15.412 2
-3 3 19 608.911 15.5287 12
-3 3 19 592.255 15.1828 6
-2 -3 19 538.665 14.0763 15
-2 -3 19 541.709 14.4143 11
-2 -3 19 526.39 14.8051 17
2 -3 -19 549.229 15.425 8
-2 3 19 515.53 14.0136 6
2 3 -19 542.806 14.5427 10
-2 3 19 510.14 14.8068 2
-2 3 19 526.397 14.6347 12
1 -3 -19 10.8091 2.10945 8
-1 -3 19 11.3061 1.58452 11
-1 -3 19 13.8591 1.40397 15
-1 3 19 13.0904 1.97328 6
-1 3 19 9.04769 1.83093 12
-1 3 19 13.1663 1.88752 2
1 3 -19 16.2094 1.91841 10
-1 3 19 13.6544 1.95666 14
0 -3 19 702.54 18.1831 11
0 -3 19 655.866 18.8403 5
0 -3 -19 695.977 19.6651 8
0 -3 19 717.35 19.1271 14
0 -3 19 619.009 18.2372 12
0 -3 19 673.91 18.6244 17
0 3 19 677.127 18.7035 14
0 3 -19 689.449 18.6686 4
0 3 19 685.042 18.8214 12
0 3 19 690.774 18.9885 2
0 3 -19 693.313 18.3717 10
1 -3 19 281.038 8.8467 14
1 -3 19 268.679 8.77293 5
1 -3 19 279.127 7.97328 12
1 -3 19 282.453 8.00841 11
-1 -3 -19 278.062 8.39626 12
-1 -3 -19 272.537 9.04505 8
1 3 19 275.624 8.55088 14
1 3 19 286.541 7.57467 10
1 3 19 270.034 8.88737 12
-1 3 -19 276.084 8.01077 10
1 3 19 277.585 8.50469 2
-1 3 -19 270.412 8.34339 4
2 -3 19 1076.67 27.9945 12
2 -3 19 1074.65 28.7035 14
-2 -3 -19 1057.74 28.0875 12
-2 -3 -19 1085.72 28.7028 8
-2 -3 -19 1113.43 28.188 18
-2 3 -19 1073.13 27.6833 10
2 3 19 1091.58 27.4615 10
-2 3 -19 1115.34 28.095 4
2 3 19 1066.96 28.3265 14
3 -3 19 130.835 4.21354 5
-3 -3 -19 133.256 4.08494 8
3 -3 19 125.196 3.7919 12
3 -3 19 145.275 5.27939 14
-2 -4 19 81.466 3.07139 17
-2 -4 19 85.2486 2.89124 11
-2 4 19 85.3611 3.45341 12
-2 4 19 85.4323 2.96114 6
-2 4 19 83.9581 3.19973 2
-1 -4 19 107.693 3.6356 11
-1 -4 19 100.256 3.87503 17
1 -4 -19 106.7 4.23609 8
1 4 -19 116.243 3.89878 10
-1 4 19 110.613 3.84537 14
-1 4 19 111.918 4.16594 12
-1 4 19 108.494 4.10349 2
0 -4 19 821.67 21.0132 11
0 -4 -19 835.05 21.7719 8
0 -4 19 755.547 21.394 5
0 -4 19 791.471 21.2769 17
0 -4 19 850.519 21.7606 14
0 4 19 762.817 21.6691 12
0 4 19 822.121 21.5725 2
0 4 19 790.815 21.3834 14
0 4 -19 829.18 21.0712 10
-1 -4 -19 211.001 6.47023 18
1 -4 19 215.901 6.89346 14
1 -4 19 205.191 6.68087 5
-1 -4 -19 216.693 6.6433 8
1 -4 19 196.768 6.82463 11
-1 -4 -19 212.903 6.30857 12
1 4 19 220.926 6.55899 14
1 4 19 222.678 6.25094 10
-1 4 -19 218.49 6.11199 10
2 -4 19 341.508 9.24195 14
2 -4 19 304.963 9.03338 5
-2 -4 -19 322.78 8.85874 8
-2 -4 -19 318.496 8.76554 18
2 4 19 332.284 8.87763 14
-2 4 -19 318.39 8.38517 10
-1 -5 19 646.156 17.1676 17
-1 -5 19 674.898 17.0548 11
-1 5 19 672.384 17.3016 2
0 -5 -19 87.817 2.92286 18
0 -5 19 87.6794 2.77487 11
0 -5 -19 87.3024 2.74224 12
0 5 19 84.8808 2.85115 14
0 5 -19 84.2291 2.69642 10
-1 5 -19 195.74 5.38616 10
4 0 -20 9.81637 1.00609 10
4 0 -20 10.8795 1.35627 8
-4 0 20 13.938 1.8353 11
3 0 -20 141.939 5.32593 8
-3 0 20 147.461 4.40633 6
3 0 -20 145.934 4.7279 10
-3 0 20 144.346 4.93156 17
-3 0 20 144.752 4.38695 15
-3 0 20 143.977 4.57516 11
-2 0 20 505.681 14.4807 2
-2 0 20 511.32 14.6374 17
2 0 -20 492.627 15.0507 8
-2 0 20 522.226 13.8004 15
-2 0 20 520.56 13.869 11
2 0 -20 507.299 14.1758 10
-2 0 20 500.74 13.9203 12
1 0 -20 14.8607 2.45034 8
-1 0 20 21.9007 1.58992 6
-1 0 20 23.1561 1.95873 12
-1 0 20 16.1984 1.90881 17
1 0 -20 15.0778 1.75719 10
-1 0 20 23.2967 1.69395 15
0 0 20 1814.62 45.0327 17
0 0 20 1787 45.2271 12
0 0 20 1662.47 45.0983 14
0 0 -20 1677.26 46.1767 8
0 0 20 1741.85 45.5325 2
0 0 -20 1745.45 44.8557 10
-1 0 -20 576.031 16.5695 4
-1 0 -20 580.205 15.5872 10
-1 0 -20 573.182 17.0544 8
1 0 20 592.232 16.4383 12
1 0 20 579.972 16.5014 2
-1 0 -20 604.967 16.6534 12
1 0 20 578.055 16.4364 14
2 0 20 154.222 5.5675 14
-2 0 -20 157.038 5.72567 8
2 0 20 160.247 5.27255 13
2 0 20 162.305 7.49396 2
-2 0 -20 161.816 5.63325 4
2 0 20 158.533 5.62562 12
-2 0 -20 160.331 5.61316 12
-3 0 -20 313.838 8.77328 12
-3 0 -20 300.285 8.68662 8
3 0 20 304.504 8.81818 12
-3 0 -20 307.249 8.71271 4
3 0 20 303.636 8.79169 14
3 0 20 320.07 8.5931 13
4 -1 -20 441.656 11.7258 8
-4 -1 20 411.396 11.2439 11
4 1 -20 446.846 11.6936 10
-3 -1 20 63.999 2.80775 17
-3 -1 20 64.363 2.37651 15
3 -1 -20 63.5384 2.54569 10
-3 -1 20 64.3269 2.59965 11
3 -1 -20 59.3523 3.11145 8
-3 1 20 66.0366 2.77693 11
-3 1 20 63.8093 2.47901 12
-3 1 20 60.3588 2.35143 6
3 1 -20 60.6463 2.6028 10
3 1 -20 64.2992 3.14728 8
-3 1 20 60.9325 2.70928 17
-2 -1 20 326.7 9.65748 2
2 -1 -20 323.516 9.30138 10
-2 -1 20 314.682 8.74496 12
-2 -1 20 326.052 9.16188 11
2 -1 -20 310.29 10.3047 8
-2 -1 20 331.401 9.01321 15
-2 -1 20 307.112 9.59718 17
2 1 -20 308.49 9.34098 10
-2 1 20 318.021 8.94333 6
-2 1 20 318.69 9.68518 2
-2 1 20 313.011 9.31629 12
2 1 -20 310.01 10.0367 8
-1 -1 20 135.445 5.08533 17
-1 -1 20 139.231 4.57148 15
1 -1 -20 138.187 4.76314 10
1 -1 -20 131.09 5.90381 8
-1 -1 20 135.646 4.71196 12
-1 -1 20 138.786 5.3603 2
-1 1 20 135.997 4.43397 6
-1 1 20 136.609 5.4089 2
-1 1 20 132.579 5.01519 12
1 1 -20 132.513 5.86278 8
1 1 -20 132.578 4.9108 10
0 -1 -20 52.9886 2.51547 10
0 -1 20 52.6135 3.03929 14
0 -1 20 49.9694 3.052 17
0 -1 20 51.4791 2.77468 12
0 -1 -20 63.4645 3.84721 8
0 -1 20 51.9106 3.20818 2
0 -1 -20 52.6589 3.41546 12
0 1 -20 49.5853 3.73486 8
0 1 20 51.5205 3.09838 17
0 1 20 50.4008 3.10157 2
0 1 -20 51.8835 2.70827 10
0 1 20 49.5157 2.85607 14
-1 -1 -20 727.798 20.2032 12
-1 -1 -20 681.33 20.5182 8
1 -1 20 722.315 19.7219 14
1 -1 20 647.35 21.8868 2
1 -1 20 715.627 19.4784 12
-1 1 -20 757.377 20.0088 8
-1 1 -20 711.163 19.814 4
1 1 20 735.704 19.7052 14
1 1 20 718.937 20.2754 2
-1 1 -20 694.868 18.9524 10
-2 -1 -20 168.682 5.57279 12
2 -1 20 155.907 5.53466 13
-2 -1 -20 162.942 5.91324 8
-2 -1 -20 172.85 5.51316 4
2 -1 20 160.436 5.6751 14
2 -1 20 160.532 5.4967 12
2 1 20 153.66 5.47962 14
2 1 20 155.443 5.14664 13
2 1 20 165.327 5.73723 12
-2 1 -20 156.494 5.58042 4
-2 1 -20 160.585 5.81332 12
-3 -1 -20 144.849 4.4043 12
3 -1 20 118.961 5.24467 14
-3 -1 -20 131.97 4.40193 8
-3 -1 -20 138.965 4.2924 4
3 -1 20 137.342 4.46156 13
-3 1 -20 134.852 4.34487 4
3 1 20 142.223 4.2234 13
3 1 20 112.578 5.87111 12
-3 1 -20 137.936 4.46959 12
3 1 20 141.655 4.39223 14
3 -2 -20 319.445 9.67155 8
3 -2 -20 327.91 9.20572 10
-3 -2 20 320.23 9.22461 17
-3 -2 20 331.95 8.97749 11
-3 -2 20 331.742 8.77949 15
-3 2 20 336.166 9.00278 12
3 2 -20 318.356 9.0043 10
-3 2 20 310.629 9.11461 17
-3 2 20 325.648 8.75695 6
2 -2 -20 451.636 12.15 10
2 -2 -20 436.923 13.5064 8
-2 -2 20 451.572 12.1643 15
-2 -2 20 449.761 12.8982 17
-2 -2 20 446.178 12.6935 2
-2 -2 20 459.711 12.421 11
2 2 -20 447.163 12.521 10
-2 2 20 453.188 12.6578 12
-2 2 20 450.209 12.9176 2
-2 2 20 450.506 12.0979 6
-1 -2 20 250.511 7.13653 12
-1 -2 20 265.309 8.38616 2
1 -2 -20 259.049 7.3015 10
-1 -2 20 254.38 7.64314 11
-1 -2 20 254.921 7.69883 15
1 -2 -20 251.553 9.28546 8
-1 -2 20 249.955 8.10638 17
-1 2 20 271.671 9.37965 2
-1 2 20 249.27 7.28597 6
-1 2 20 263.948 8.23217 12
-1 2 20 246.759 7.7978 14
1 2 -20 239.376 7.77141 10
0 -2 20 398.644 11.6676 14
0 -2 -20 384.873 11.306 4
0 -2 20 380.662 11.8504 12
0 -2 20 411.085 10.9397 11
0 -2 20 397.638 12.453 2
0 -2 -20 379.863 12.9493 8
0 -2 20 361.673 11.5262 5
0 -2 20 379.351 11.2872 17
0 2 20 395.684 12.7353 12
0 2 20 377.66 11.366 14
0 2 20 396.982 11.1896 17
1 -2 20 663.694 18.4503 2
-1 -2 -20 654.773 19.1384 8
-1 -2 -20 666.422 18.3184 12
1 -2 20 665.267 18.5824 14
1 -2 20 659.621 18.0385 12
-1 -2 -20 679.129 18.0743 4
1 2 20 650.592 18.3399 14
1 2 20 672.009 18.32 2
-1 2 -20 660.769 17.7918 10
1 2 20 690.297 18.5121 12
-1 2 -20 672.856 18.4093 4
2 -2 20 30.4464 1.91832 12
2 -2 20 33.2282 2.21238 14
-2 -2 -20 35.2911 3.54021 18
-2 -2 -20 28.4182 1.92717 12
-2 -2 -20 31.0516 2.24321 8
2 2 20 30.9678 3.08847 12
2 2 20 27.969 1.99966 13
-2 2 -20 34.6175 2.074 4
-2 2 -20 29.425 1.50581 10
2 2 20 27.7467 1.90221 14
3 -2 20 273.93 7.69109 12
-3 -2 -20 287.343 7.65935 12
3 -2 20 297.14 8.04332 14
-3 -2 -20 282.478 7.57115 15
-3 -2 -20 272.281 7.87398 8
3 2 20 271.978 7.59773 13
-3 2 -20 286.033 7.72318 4
3 2 20 273.403 7.71538 14
-3 -3 20 370.753 9.7282 15
3 -3 -20 347.443 10.2348 8
-3 -3 20 378.862 10.062 17
-3 -3 20 383.875 9.91795 11
-3 3 20 378.186 9.73285 6
-3 3 20 376.871 9.98031 12
-2 -3 20 14.8674 1.37617 11
2 -3 -20 14.7192 1.88701 8
-2 -3 20 15.7903 1.21859 15
-2 -3 20 15.7487 1.52207 17
-2 3 20 13.6803 1.29051 6
2 3 -20 17.4716 2.36987 10
-2 3 20 14.9302 1.54747 12
-2 3 20 13.1397 1.53269 2
-1 -3 20 370.423 10.3377 11
1 -3 -20 372.438 11.4995 8
-1 -3 20 359.829 10.7769 17
-1 3 20 380.406 10.7957 12
1 3 -20 363.964 10.4487 10
-1 3 20 371.917 10.9782 2
-1 3 20 376.498 10.7833 14
0 -3 20 171.296 5.99187 14
0 -3 20 164.468 5.16816 11
0 -3 20 155.404 5.84777 5
0 -3 20 158.374 5.4945 17
0 -3 -20 160.769 6.22203 8
0 3 20 176.274 5.83391 12
0 3 20 167.076 5.57056 14
0 3 -20 167.135 5.30372 10
0 3 -20 165.43 5.65876 4
0 3 20 171.897 5.84086 2
1 -3 20 732.759 18.9012 12
-1 -3 -20 712.876 19.3846 12
1 -3 20 699.355 19.6677 5
1 -3 20 720.531 19.826 14
-1 -3 -20 746.188 20.0683 8
1 3 20 722.171 19.5197 14
1 3 20 712.101 19.3234 2
-1 3 -20 722.937 19.3013 4
1 3 20 719.979 19.6663 12
-1 3 -20 749.86 19.0546 10
2 -3 20 198.02 6.33895 5
2 -3 20 201.354 5.79181 12
-2 -3 -20 203.842 5.96785 12
-2 -3 -20 210.376 6.41159 8
2 -3 20 213.028 6.50509 14
-2 -3 -20 207.021 6.00437 18
-2 3 -20 203.888 6.02288 4
2 3 20 200.321 6.11371 14
2 3 20 196.831 5.85279 13
-2 -4 20 51.2442 1.9286 11
-2 -4 20 51.3621 2.07187 17
-2 4 20 51.6074 2.21837 2
-2 4 20 48.5661 2.23561 12
-1 -4 20 467.093 12.8045 17
-1 -4 20 481.877 12.525 11
1 -4 -20 483.521 12.9987 8
1 4 -20 463.958 12.5057 10
-1 4 20 486.956 13.0326 2
-1 4 20 449.158 12.8331 12
0 -4 -20 229.368 6.72073 12
0 -4 -20 222.607 7.54921 8
0 -4 20 230.299 6.43535 11
0 4 -20 228.33 6.4597 10
0 4 20 227.208 6.69159 14
0 4 20 228.545 6.86229 2
-1 -4 -20 285.821 8.10459 8
1 -4 20 289.276 8.47673 14
-1 -4 -20 278.701 7.83153 12
-1 -4 -20 284.725 8.11157 18
1 -4 20 259.481 8.06248 5
1 4 20 290.685 8.03859 14
-1 4 -20 290.587 7.67411 10
-3 0 21 435.085 12.4255 17
-3 0 21 461.708 11.9457 15
-3 0 21 456.163 11.9516 6
3 0 -21 452.331 12.9086 8
3 0 -21 461.929 12.2941 10
2 0 -21 97.8246 3.70094 10
-2 0 21 100.23 3.82444 11
-2 0 21 94.2714 3.96392 2
-2 0 21 95.3955 3.35284 15
-2 0 21 93.9421 3.29689 6
2 0 -21 93.3964 4.35866 8
-2 0 21 96.9138 3.47218 12
-2 0 21 93.6363 3.841 17
-1 0 21 181.509 8.0412 2
1 0 -21 189.059 7.37327 8
-1 0 21 195.896 6.3915 17
1 0 -21 186.059 6.64891 10
0 0 21 7394.12 199.81 14
0 0 21 8404.38 198.413 17
0 0 -21 7931.91 198.14 10
0 0 21 7691.58 198.8 2
0 0 21 8041.15 198.545 12
-1 0 -21 512.232 14.9154 4
-1 0 -21 532.913 13.9176 10
-1 0 -21 525.377 15.334 8
1 0 21 524.885 14.8697 2
-1 0 -21 546.034 15.0134 12
1 0 21 515.238 14.8326 14
1 0 21 517.062 14.7844 12
2 0 21 162.402 5.49111 12
-2 0 -21 163.033 5.46374 12
-2 0 -21 158.443 5.41468 4
2 0 21 157.697 5.42224 14
-2 0 -21 165.294 5.56945 8
-3 0 -21 46.2223 2.02029 4
-3 0 -21 45.4041 2.12188 12
3 0 21 42.9198 2.34031 12
3 0 21 47.1624 2.12154 14
-3 -1 21 54.4955 2.24876 11
-3 -1 21 56.2089 2.49036 17
3 -1 -21 60.2662 2.23671 10
-3 -1 21 55.5704 2.08334 15
3 -1 -21 56.0832 2.82167 8
-3 1 21 55.0361 2.06736 6
3 1 -21 57.7528 3.4041 8
-3 1 21 56.4365 2.42701 17
-3 1 21 54.4963 2.11027 12
3 1 -21 56.7575 2.32869 10
2 -1 -21 13.0528 1.38068 10
2 -1 -21 8.86397 1.83959 8
-2 -1 21 9.16126 1.18848 15
-2 -1 21 9.9745 1.8181 2
-2 -1 21 10.0384 1.50251 17
-2 -1 21 10.6905 1.7321 11
2 1 -21 12.0316 1.48821 10
-2 1 21 8.58436 1.43115 17
2 1 -21 10.9172 2.23251 8
-2 1 21 7.932 1.18805 6
-2 1 21 12.1138 1.50446 12
-1 -1 21 140.096 5.29683 2
-1 -1 21 136.758 5.04889 17
-1 -1 21 134.251 4.62694 12
1 -1 -21 131.306 5.8728 8
1 -1 -21 141.285 4.71983 10
-1 -1 21 142.627 4.93751 11
-1 1 21 136.32 5.0145 12
1 1 -21 137.532 5.6674 8
-1 1 21 137.565 4.94436 17
-1 1 21 136.591 4.38264 6
1 1 -21 133.397 4.85066 10
-1 1 21 140.142 5.29631 2
0 -1 21 449.52 12.8678 14
0 -1 -21 418.08 14.4317 8
0 -1 -21 465.222 12.0866 10
0 -1 21 444.252 12.5965 17
0 -1 -21 447.78 28.3614 12
0 -1 -21 440.002 12.8781 4
0 1 -21 458.563 13.4689 8
0 1 21 455.187 12.5946 17
0 1 21 446.097 12.6637 14
0 1 21 399.713 13.9647 12
-1 -1 -21 453.497 13.9652 8
-1 -1 -21 482.746 13.3398 4
-1 -1 -21 480.242 13.3728 12
1 -1 21 457.408 13.1568 12
1 -1 21 473.13 13.4444 2
1 -1 21 461.201 13.4293 14
-1 1 -21 457.526 13.4291 4
-1 1 -21 478.268 13.5467 8
1 1 21 457.27 13.264 14
1 1 21 468.009 13.317 2
1 1 21 466.112 13.3788 12
-1 1 -21 464.656 12.6549 10
-2 -1 -21 60.9048 3.01017 8
-2 -1 -21 61.8548 2.83827 12
-2 -1 -21 62.8849 2.82655 4
2 -1 21 56.1459 2.73534 12
2 -1 21 58.7504 2.8491 14
2 1 21 59.4997 3.00139 12
-2 1 -21 64.881 4.38133 12
2 1 21 64.3507 2.81871 14
-2 1 -21 55.327 2.78069 4
3 -1 21 524.726 13.9205 12
3 -1 21 530.948 14.0113 14
-3 -1 -21 540.523 13.9014 12
3 1 21 514.508 13.8875 14
-3 1 -21 529.761 13.8912 4
-3 -2 21 259.108 7.01896 11
-3 -2 21 246.78 7.01975 15
-3 -2 21 275.091 7.65917 17
3 -2 -21 239.061 9.09433 8
-3 2 21 259.261 7.31595 17
-3 2 21 237.738 7.72767 12
3 2 -21 252.734 7.08655 10
-2 -2 21 206.004 6.11227 11
2 -2 -21 207.979 7.18759 8
-2 -2 21 207.02 6.45546 2
2 -2 -21 211.87 5.81275 10
-2 -2 21 200.903 6.46962 17
-2 -2 21 206.94 5.94764 15
-2 2 21 201.188 5.86644 6
-2 2 21 205.198 6.32939 12
-2 2 21 202.455 6.53653 2
2 2 -21 197.938 6.22872 10
-1 -2 21 11.5979 1.59554 17
1 -2 -21 13.0789 2.03525 8
1 -2 -21 9.57894 1.98646 10
1 -2 -21 12.1995 2.40826 4
-1 -2 21 12.5537 1.70429 11
-1 -2 21 13.7052 1.89103 2
-1 2 21 13.4892 1.82035 2
-1 2 21 12.5904 1.72223 12
1 2 -21 12.6259 1.5884 10
-1 2 21 11.6415 1.54432 6
0 -2 21 293.393 8.51765 11
0 -2 21 269.975 8.44403 17
0 -2 21 288.434 8.83877 14
0 -2 21 281.945 8.83719 2
0 -2 -21 270.591 9.41464 8
0 -2 21 283.763 8.11885 12
0 -2 -21 276.826 8.47045 4
0 -2 -21 283.842 8.63778 12
0 2 21 283.136 8.84044 2
0 2 21 275.686 8.65909 12
0 2 -21 278.884 8.71278 4
0 2 -21 274.594 8.28039 10
0 2 21 290.255 8.54321 14
-1 -2 -21 51.9317 3.02842 4
1 -2 21 51.6051 2.81791 2
-1 -2 -21 48.7737 3.07392 8
1 -2 21 51.4337 2.45411 12
-1 -2 -21 53.5478 2.73835 12
1 -2 21 50.678 2.85394 14
-1 2 -21 53.8557 2.81043 4
1 2 21 55.8408 2.71281 14
-1 2 -21 55.0908 2.28892 10
1 2 21 55.359 3.01912 12
1 2 21 56.5534 2.92509 2
-2 -2 -21 31.0426 1.89819 12
2 -2 21 33.7282 1.82469 12
2 -2 21 33.4923 2.05298 14
-2 -2 -21 31.5943 2.08661 8
-2 2 -21 32.5334 1.96467 4
2 2 21 35.294 1.89894 14
2 2 21 35.1963 3.04209 12
2 -3 -21 56.8325 2.83288 8
-2 -3 21 57.8223 2.23546 11
-2 -3 21 54.1385 2.4134 17
-2 3 21 56.2514 2.41015 12
-2 3 21 54.3318 2.48778 2
-2 3 21 57.2676 2.11122 6
2 3 -21 60.1628 2.50368 10
1 -3 -21 155.057 5.69328 8
-1 -3 21 148.984 5.0962 17
-1 -3 21 154.921 4.77742 11
-1 3 21 157.216 5.18743 12
-1 3 21 156.021 5.31528 2
1 3 -21 155.51 4.9062 10
1 3 -21 154.669 5.14563 4
0 -3 21 164.812 5.4613 17
0 -3 21 172.165 5.19324 11
0 -3 21 173.555 5.87637 14
0 -3 -21 168.45 6.13162 8
0 -3 -21 166.507 5.58978 12
0 3 21 177.426 5.81957 2
0 3 21 178.762 5.56551 14
0 3 21 180.763 5.86671 12
0 3 -21 176.014 5.32752 10
0 3 -21 176.798 5.64084 4
-1 -3 -21 239.522 7.01828 18
1 -3 21 228.187 7.20496 5
1 -3 21 235.346 6.64082 12
-1 -3 -21 235.233 7.45754 8
1 -3 21 241.532 7.42196 14
-1 -3 -21 244.058 7.0654 12
-1 3 -21 236.737 6.9729 4
-1 3 -21 236.148 6.65805 10
1 3 21 234.109 7.0768 14
1 3 21 233.728 7.51201 12
1 3 21 236.513 7.1022 2
-2 -3 -21 8.68221 1.09507 12
2 -3 21 10.7367 1.04586 12
2 -3 21 6.7266 1.35792 5
-2 -3 -21 8.46027 1.19035 8
2 -3 21 10.376 1.37055 14
2 3 21 8.88086 1.05445 14
-2 -4 21 59.9256 2.12024 17
-1 -4 21 287.964 8.01194 17
-1 -4 21 294.661 7.78224 11
-1 4 21 279.864 8.18059 12
-1 4 21 298.527 8.20738 2
1 4 -21 285.686 7.81265 10
0 -4 -21 208.825 6.1642 8
0 -4 21 205.979 5.78201 11
0 -4 21 189.938 5.97194 17
0 4 21 216.875 5.97968 14
0 4 21 212.415 6.08663 2
0 4 -21 211.519 5.7932 10
-1 -4 -21 26.8471 1.54612 18
-1 -4 -21 27.7461 1.42074 12
-1 4 -21 27.8082 1.18738 10
1 4 21 27.3108 1.46751 14
-3 0 22 2.31719 0.77518 17
3 0 -22 2.24921 1.32963 8
-2 0 22 57.9874 2.85712 2
-2 0 22 63.2469 2.80178 17
-2 0 22 58.7743 2.43587 12
2 0 -22 59.575 3.32156 8
2 0 -22 58.8826 2.59201 10
-1 0 22 5.99348 1.16666 12
-1 0 22 7.007 1.57453 2
-1 0 22 5.1974 1.27525 17
1 0 -22 4.83519 0.91398 10
0 0 22 1501.55 37.5816 17
0 0 22 1375.45 37.6399 12
0 0 -22 1434.87 38.5313 8
0 0 22 1461.29 38.0556 2
0 0 -22 1426.47 37.2807 10
0 0 22 1497.01 37.7597 14
0 0 -22 1449.91 37.9844 4
1 0 22 1109.15 29.1203 2
-1 0 -22 1109.77 29.4518 8
-1 0 -22 1079.13 29.1539 4
-1 0 -22 1123.55 29.2245 12
1 0 22 1105.66 29.1153 12
-1 0 -22 1115.03 28.0417 10
1 0 22 1093.3 29.1677 14
-2 0 -22 28.3628 2.27443 8
-2 0 -22 27.4022 1.85915 4
2 0 22 27.4496 1.81404 14
2 0 22 27.4928 1.89535 12
-2 0 -22 29.1873 2.15679 12
-3 -1 22 395.242 10.1168 11
3 -1 -22 345.384 11.3174 8
3 -1 -22 402.844 10.1015 10
-3 -1 22 402.617 10.6775 17
3 1 -22 393.747 11.6112 8
3 1 -22 394.182 10.274 10
-3 1 22 336.949 10.9924 17
2 -1 -22 59.2176 2.41226 10
-2 -1 22 61.0401 2.61875 11
2 -1 -22 61.1544 3.31641 8
-2 -1 22 59.3421 2.28141 15
-2 -1 22 56.0712 2.69695 17
-2 -1 22 58.2034 2.82541 2
2 1 -22 57.3714 2.53168 10
-2 1 22 54.7632 2.68901 2
-2 1 22 56.1988 2.6019 17
-2 1 22 56.3661 2.21841 6
-2 1 22 55.8817 2.47821 12
2 1 -22 56.9759 3.22095 8
-1 -1 22 1683.83 43.0494 12
-1 -1 22 1675.13 43.7904 2
1 -1 -22 1716.34 43.122 10
1 -1 -22 1638.64 44.5593 8
-1 -1 22 1758.7 43.7078 17
-1 1 22 1724.03 43.4895 17
-1 1 22 1641.2 43.4504 12
1 1 -22 1688.77 43.4084 10
1 1 -22 1708.86 44.1086 8
-1 1 22 1634.1 43.8075 2
0 -1 22 415.82 11.7936 12
0 -1 22 425.912 11.9202 17
0 -1 22 428.138 12.1012 14
0 -1 -22 425.316 12.1198 4
0 -1 -22 435.444 11.2042 10
0 -1 -22 438.706 12.3153 12
0 -1 -22 411.415 12.8972 8
0 -1 22 412.592 12.2503 2
0 1 22 412.638 12.2195 2
0 1 -22 412.716 11.6997 10
0 1 22 422.896 12.0992 12
0 1 -22 420.168 12.4781 8
0 1 22 409.689 11.8905 14
0 1 -22 413.931 12.2293 4
1 -1 22 296.821 8.70357 12
1 -1 22 288.086 8.92352 14
-1 -1 -22 295.211 8.76089 4
-1 -1 -22 295.616 9.34129 8
1 -1 22 288.729 8.84922 2
-1 -1 -22 293.119 8.83801 12
-1 1 -22 291.504 8.90612 4
1 1 22 298.591 8.8292 2
1 1 22 297.433 8.90392 12
1 1 22 297.792 8.81202 14
-1 1 -22 302.878 8.17966 10
2 -1 22 55.925 2.55129 14
2 -1 22 51.9513 2.40668 12
-2 -1 -22 57.9827 2.57155 12
-2 -1 -22 64.4291 3.59478 4
-2 -1 -22 58.7946 2.66071 8
2 1 22 54.518 2.47648 14
-2 1 -22 54.1857 2.49645 4
2 1 22 54.477 2.90957 12
-3 -2 22 10.2827 1.12023 17
3 -2 -22 11.0656 1.44247 8
-3 -2 22 8.99318 1.51659 11
-3 2 22 7.59141 0.98565 17
-3 2 22 9.92003 0.8924 6
2 -2 -22 228.248 7.29455 8
-2 -2 22 233.794 6.37468 11
-2 -2 22 214.943 6.69327 17
2 2 -22 223.866 6.49788 10
-2 2 22 217.809 6.54188 12
-2 2 22 222.42 6.1328 6
-2 2 22 218.587 6.56722 17
-2 2 22 216.158 6.69055 2
1 -2 -22 679.758 19.633 8
1 -2 -22 703.654 18.9277 12
-1 -2 22 688.668 18.8073 17
-1 -2 22 697.869 18.9491 2
-1 -2 22 723.314 18.3452 11
-1 2 22 712.477 18.6115 17
-1 2 22 694.048 18.788 12
1 2 -22 697.044 18.6159 10
-1 2 22 700.447 19.0543 2
0 -2 22 112.718 4.1377 17
0 -2 22 110.153 4.32631 14
0 -2 22 108.826 4.2774 2
0 -2 -22 106.718 4.70442 8
0 -2 -22 118.959 5.1636 4
0 -2 -22 106.81 4.20618 12
0 -2 22 109.447 3.63515 12
0 2 -22 111.048 4.24898 4
0 2 22 109.577 4.24679 12
0 2 22 115.607 4.32142 2
0 2 -22 110.242 3.82905 10
0 2 22 117.8 4.07191 14
-1 -2 -22 222.14 7.40914 8
1 -2 22 219.697 7.06151 5
1 -2 22 227.277 6.67796 12
-1 -2 -22 244.194 7.01792 18
1 -2 22 239.036 7.27529 14
-1 -2 -22 227.004 6.99744 12
-1 2 -22 229.466 7.00394 4
-1 2 -22 232.832 6.51915 10
1 2 22 229.87 6.94845 2
1 2 22 228.668 6.9546 14
1 2 22 225.001 7.1021 12
2 -2 22 127.308 4.63469 14
-2 -2 -22 131.314 5.06827 12
-2 2 -22 125.115 4.08341 4
2 2 22 129.033 4.61794 14
-2 -3 22 64.7031 2.46966 17
2 -3 -22 66.0588 2.8039 8
-2 -3 22 63.9998 2.28627 11
2 3 -22 62.158 2.45176 10
-2 3 22 65.7955 2.5239 2
-2 3 22 65.2213 2.46274 12
-2 3 22 65.2265 2.37629 17
1 -3 -22 420.936 12.1512 8
-1 -3 22 406.064 11.3155 11
-1 -3 22 423.663 11.671 17
-1 3 22 428.943 11.6962 12
-1 3 22 436.287 11.8818 2
-1 3 22 439.94 11.4663 17
1 3 -22 423.18 11.438 10
1 3 -22 428.682 11.6135 4
0 -3 22 34.6806 2.17068 17
0 -3 -22 39.1958 2.05717 12
0 -3 -22 33.9979 2.19782 8
0 -3 22 32.8568 2.7808 14
0 3 22 39.7023 2.08027 2
0 3 22 36.3589 2.71016 12
0 3 -22 34.8041 1.64956 10
0 3 22 32.9615 1.93004 14
-1 -3 -22 73.9615 2.73379 12
-1 -3 -22 72.509 2.74743 18
1 -3 22 64.093 3.05989 5
-1 -3 -22 70.9908 2.9252 8
1 -3 22 70.9221 2.95849 14
-1 3 -22 67.3035 2.83175 4
-1 3 -22 69.9601 2.32759 10
1 3 22 71.2767 2.67512 14
1 3 22 70.4626 5.94157 12
1 -4 -22 110.597 3.9179 12
-1 4 22 107.202 3.44387 2
0 -4 -22 36.5966 1.6795 12
0 -4 -22 36.9256 1.70344 18
0 4 -22 37.7719 1.46195 10
3 0 -23 1.66585 0.52777 10
-3 0 23 1.46337 0.78754 17
3 0 -23 2.91326 1.13685 8
-2 0 23 301.132 8.64311 12
2 0 -23 325.785 9.73108 8
2 0 -23 328.481 9.00552 10
-2 0 23 328.572 9.18937 2
-2 0 23 332.649 9.24087 17
-1 0 23 157.825 5.49707 2
1 0 -23 164.489 5.08413 10
-1 0 23 157.093 5.10363 12
-1 0 23 159.887 5.26135 17
1 0 -23 165.39 5.99149 8
0 0 23 282.041 8.40174 12
0 0 23 290.468 8.72153 2
0 0 23 288.015 8.46768 14
0 0 -23 292.468 7.98713 10
0 0 -23 281.486 8.64892 4
0 0 -23 275.222 8.95821 8
1 0 23 4.28678 1.0105 12
1 0 23 2.84556 1.03897 14
-1 0 -23 5.85551 2.01302 12
-1 0 -23 0.76588 1.20056 8
1 0 23 2.81277 1.32825 2
-2 0 -23 374.68 10.3368 4
2 0 23 370.256 10.2915 14
-2 0 -23 351.351 10.0809 12
2 0 23 360.181 10.1144 12
3 -1 -23 4.9383 1.04588 8
-3 -1 23 5.43748 0.90513 17
-3 1 23 5.37552 0.8879 17
3 1 -23 5.78985 0.99018 10
2 -1 -23 95.5758 4.0246 8
2 -1 -23 100.071 3.19626 10
-2 -1 23 96.4619 3.57883 17
-2 1 23 100.408 3.52958 17
2 1 -23 100.062 4.14025 8
2 1 -23 101.293 3.42425 10
-2 1 23 104.82 3.38402 12
-2 1 23 100.646 3.60897 2
-1 -1 23 106.537 4.06102 17
1 -1 -23 107.778 4.70165 8
-1 -1 23 125.636 4.39348 2
-1 -1 23 119.309 3.69003 12
-1 1 23 111.548 4.03099 17
-1 1 23 123.992 4.37522 2
1 1 -23 113.592 3.94026 10
1 1 -23 121.516 4.86313 8
-1 1 23 106.878 4.06713 12
0 -1 23 987.475 27.0157 12
0 -1 -23 1061.81 27.3656 4
0 -1 23 1055.53 27.3374 14
0 -1 23 1049.98 27.6022 2
0 -1 -23 1051.06 28.1419 8
0 -1 -23 1035.42 27.4894 12
0 1 23 1076.31 27.2778 14
0 1 23 1027.43 27.3661 12
0 1 23 1060.89 27.561 2
0 1 -23 1026.93 26.9649 10
0 1 -23 1034.89 27.5395 4
-1 -1 -23 26.1329 1.91534 4
1 -1 23 21.3267 1.61355 12
-1 -1 -23 23.6451 2.11836 12
-1 -1 -23 22.8657 1.95953 8
1 -1 23 21.2408 1.81262 2
1 -1 23 22.9755 1.79128 14
-1 1 -23 24.6246 1.29551 10
1 1 23 23.3052 1.68661 14
1 1 23 23.1198 1.86216 12
1 1 23 26.5615 1.97103 2
-2 -1 -23 157.426 4.80745 12
-2 -1 -23 158.42 4.85402 8
2 -1 23 158.233 4.68859 12
-2 -1 -23 153.866 4.69513 4
2 -1 23 155.659 4.89879 14
2 1 23 149.853 4.83471 12
2 1 23 155.959 4.79101 14
-2 1 -23 152.431 4.74872 4
-2 -2 23 30.6651 1.92738 11
2 -2 -23 34.3096 2.11644 8
-2 -2 23 29.0701 1.75674 17
-2 2 23 28.9198 1.72048 2
-2 2 23 29.4024 1.66944 12
2 2 -23 27.8289 1.56757 10
-2 2 23 29.6639 1.61003 17
1 -2 -23 209.111 7.03976 12
-1 -2 23 220.632 6.82704 2
1 -2 -23 223.577 7.36574 8
-1 -2 23 218.643 6.67355 17
1 2 -23 227.954 6.54113 10
-1 2 23 228.725 6.69629 17
-1 2 23 232.844 6.77592 12
-1 2 23 231.446 6.91612 2
1 2 -23 225.436 6.81131 4
0 -2 -23 83.5839 3.38623 12
0 -2 23 80.3398 3.3463 2
0 -2 -23 80.5701 3.66766 8
0 -2 23 84.5748 3.59135 14
0 2 -23 84.6561 2.93175 10
0 2 -23 84.1829 3.33399 4
0 2 23 83.4373 3.32609 2
0 2 23 83.5658 3.32154 12
0 2 23 80.8214 3.09424 14
-1 -2 -23 110.574 4.01698 8
-1 -2 -23 113.73 3.79657 12
1 -2 23 103.028 3.35754 12
1 -2 23 109.423 3.84478 14
1 2 23 105.79 3.64501 14
-1 2 -23 108.026 3.71509 4
1 2 23 97.3526 3.83835 12
-1 2 -23 106.816 3.20673 10
1 2 23 102.998 3.8636 2
2 -2 23 64.0459 2.47779 14
-2 -2 -23 61.2123 2.30578 12
2 -2 23 56.7503 2.0767 12
-2 -2 -23 59.5724 2.35619 8
-2 2 -23 67.4781 2.88452 4
2 2 23 65.2361 2.28727 14
-2 -3 23 30.0501 1.50385 17
-2 3 23 28.6542 1.60203 12
1 -3 -23 198.864 6.11858 12
-1 -3 23 200.916 5.92126 17
1 -3 -23 210.992 6.34579 8
-1 3 23 208.947 6.12462 2
-1 3 23 213.047 6.10244 12
1 3 -23 213.938 5.82208 10
0 -3 -23 384.902 10.3209 12
0 -3 -23 385.649 10.6138 8
0 3 23 387.774 10.3081 2
0 3 -23 366.429 10.1475 4
0 3 -23 381.627 10.2393 10
0 3 23 373.717 10.3665 12
0 3 23 363.242 10.077 14
-1 -3 -23 288.971 8.03708 8
-1 -3 -23 282.075 7.81222 12
1 3 23 289.403 7.82915 14
-1 3 -23 286.244 7.46585 10
-2 0 24 12.6122 1.52043 2
-2 0 24 8.37088 1.51722 17
2 0 -24 12.2819 1.67274 8
-1 0 24 1418.8 37.0077 12
-1 0 24 1465.72 37.2262 17
1 0 -24 1476.77 36.9777 10
-1 0 24 1449.34 37.4882 2
1 0 -24 1413.68 37.399 4
1 0 -24 1483.29 37.8414 8
0 0 24 459.896 13.1733 14
0 0 -24 463.015 12.8247 4
0 0 24 467.402 12.8593 2
0 0 -24 471.667 13.0578 8
0 0 -24 469.022 12.0573 10
0 0 24 444.185 12.5619 12
-1 0 -24 98.7708 3.54408 4
1 0 24 103.059 3.6003 14
1 0 24 103.789 3.592 2
1 0 24 95.8724 3.44912 12
-1 0 -24 98.5754 3.79358 8
2 0 24 59.6832 2.29987 12
-2 0 -24 57.3016 2.27197 4
2 0 24 62.8167 2.32063 14
-2 -1 24 69.4708 2.57606 17
2 -1 -24 71.3881 3.02486 8
2 -1 -24 69.4738 2.81528 4
2 1 -24 68.6833 2.45598 10
-2 1 24 68.4615 2.34108 12
-2 1 24 68.5144 2.54333 17
-2 1 24 67.1731 2.61615 2
1 -1 -24 454.19 12.989 8
-1 -1 24 459.945 12.5286 2
1 -1 -24 446.503 12.5987 4
-1 -1 24 448.575 12.6023 17
1 1 -24 464.742 12.1559 10
-1 1 24 441.544 12.161 17
1 1 -24 463.349 12.5348 4
-1 1 24 452.88 12.5206 2
-1 1 24 442.939 12.2444 12
0 -1 24 829.566 21.3096 12
0 -1 -24 830.443 22.1672 8
0 -1 24 814.241 21.5219 14
0 -1 24 825.415 21.809 2
0 -1 -24 828.538 21.5488 4
0 -1 -24 794.463 23.1149 12
0 1 -24 832.275 21.2102 10
0 1 24 840.76 21.7775 2
0 1 24 816.578 21.4514 14
0 1 -24 826.578 21.7691 4
0 1 24 806.557 21.6036 12
-1 -1 -24 939.333 25.0121 8
1 -1 24 925.523 24.316 12
1 -1 24 1039.63 25.0643 14
-1 -1 -24 921.195 24.296 4
-1 -1 -24 926.202 24.5384 12
1 1 24 961.842 24.4005 2
1 1 24 930.085 24.5982 12
-1 1 -24 969.135 24.5898 4
1 1 24 885.975 24.7986 14
2 -1 24 3.1641 0.74982 12
2 -1 24 5.36018 1.10931 14
2 1 24 4.02389 0.92246 14
-2 1 -24 4.54818 0.88526 4
-2 -2 24 100.523 3.15886 17
2 -2 -24 104.533 3.52078 8
2 2 -24 96.878 3.25359 4
-2 2 24 92.8965 4.01094 2
-2 2 24 99.0244 3.02885 12
2 2 -24 98.9072 3.03723 10
1 -2 -24 46.3641 2.42972 8
-1 -2 24 44.6156 2.07378 17
-1 2 24 46.0791 2.3149 12
-1 2 24 47.8512 2.21401 2
1 2 -24 47.8192 2.02145 10
1 2 -24 46.3312 2.60245 4
0 -2 -24 59.4919 2.77277 8
0 -2 -24 56.5415 2.7476 12
0 2 24 55.8303 3.63341 2
0 2 24 58.5177 2.53623 14
0 2 -24 61.1861 2.12495 10
0 2 -24 66.6971 3.14954 4
1 -2 24 10.2464 1.56005 14
-1 -2 -24 9.4886 1.21354 8
-1 -2 -24 9.63844 1.48595 12
1 2 24 10.9466 1.16961 14
1 2 24 12.0287 1.70368 12
-1 3 24 66.1231 2.39591 2
0 -3 -24 189.013 5.61383 8
0 3 -24 200.155 5.24932 10
-2 0 25 3.27269 0.91808 17
2 0 -25 2.23285 0.94272 4
1 0 -25 2509.4 63.5523 8
-1 0 25 2367.5 63.7683 2
1 0 -25 2604.25 64.4243 4
1 0 -25 2569.65 62.9114 10
-1 0 25 2613.22 63.9458 17
-1 0 25 2375.41 62.9323 12
0 0 -25 146.147 4.87253 8
0 0 25 151.17 4.75527 2
0 0 25 143.855 4.47224 12
0 0 -25 148.969 5.15274 4
-1 0 -25 269.656 7.45229 4
1 0 25 272.682 7.52343 14
1 0 25 267.264 7.43503 12
2 -1 -25 60.3134 3.04698 8
2 1 -25 63.8712 2.35929 4
2 1 -25 63.5293 2.05491 10
-1 -1 25 459.744 12.2508 2
1 -1 -25 455.256 12.5599 8
1 -1 -25 430.886 12.1033 4
1 1 -25 459.246 12.301 4
1 1 -25 468.41 11.9141 10
-1 1 25 459.979 12.288 2
-1 1 25 452.168 12.0148 12
0 -1 25 89.5778 2.9108 12
0 -1 25 103.099 4.6214 2
0 -1 -25 98.1023 3.57922 8
0 -1 -25 90.4802 3.35812 4
0 1 25 97.9105 3.3609 2
0 1 -25 100.557 2.86565 10
1 -1 25 99.8495 3.04831 12
1 1 25 102.426 3.34609 12
1 1 25 101.789 3.29827 14
-1 1 -25 101.58 3.26911 4
1 -2 -25 77.8997 2.92414 8
1 2 -25 82.2075 2.47212 10
-1 2 25 77.0703 2.6662 12
1 2 -25 79.4112 2.77427 4
-1 2 25 81.9708 2.77139 2
0 -2 -25 0.69283 0.84889 8
0 2 -25 3.37039 0.94578 4
0 2 25 2.27676 0.84117 12
0 2 25 -0.109 1.07081 2
0 2 -25 1.47732 0.44846 10
-1 0 26 191.966 5.43605 2
1 0 -26 187.756 5.57442 4
0 0 26 48.009 1.81961 12
0 0 -26 50.7306 2.11765 4
0 0 26 50.1656 2.08002 2
-1 1 26 144.831 4.46232 2
1 1 -26 154.441 4.464 4
0 1 26 513.324 13.4553 12
0 1 -26 525.927 13.5667 4

_iucr_refine_instructions_details 
;

    cu_b0670_0m.res created by SHELXL-2014/7

TITL cu_b0670_0m_a.res in P2(1)
REM Old TITL cu_B0670_0m in P2(1)
REM SHELXT solution in P2(1)
REM R1 0.072, Rweak 0.033, Alpha 0.002, Orientation as input
REM Flack x = 0.088 ( 0.022 ) from Parsons' quotients
REM Formula found by SHELXT: C12 O5
CELL 1.54178 4.6771 5.9336 20.7551 90 93.499 90
ZERR 2 0.0003 0.0003 0.0012 0 0.001 0
LATT -1
SYMM -X,0.5+Y,-Z
SFAC C H O
UNIT 24 32 10
 
L.S. 10 0 0
PLAN  20
TEMP -173.15
BOND $H
list 4
fmap 2 53
acta
OMIT -3 145
REM <olex2.extras>
REM <HklSrc "%.\\cu_B0670_0m.hkl">
REM </olex2.extras>
 
WGHT    0.035900    0.081500
EXTI    0.117769
FVAR       2.74449
O3    3   -0.209695    0.348338    0.663427    11.00000    0.01743    0.01775 =
         0.01475   -0.00453    0.00399   -0.00372
O5    3    0.380517   -0.059409    0.568381    11.00000    0.01526    0.01608 =
         0.02052   -0.00266    0.00019    0.00007
AFIX 147
H5    2    0.524926    0.014450    0.558659    11.00000   -1.50000
AFIX   0
O1    3    0.638400    0.984629    0.900638    11.00000    0.01989    0.01505 =
         0.01691   -0.00036   -0.00557   -0.00241
O4    3   -0.156939    0.181782    0.530101    11.00000    0.01731    0.01665 =
         0.01238   -0.00001   -0.00326   -0.00104
AFIX 147
H4    2   -0.207992    0.278384    0.502133    11.00000   -1.50000
AFIX   0
O2    3    0.676705    0.635142    0.942064    11.00000    0.02315    0.01836 =
         0.02090    0.00165   -0.00697    0.00111
C2    1    0.571943    0.765510    0.902537    11.00000    0.01379    0.01551 =
         0.01384   -0.00191    0.00226    0.00174
C4    1    0.246374    0.857714    0.804902    11.00000    0.01703    0.01382 =
         0.01442   -0.00088    0.00107   -0.00089
AFIX  43
H4A   2    0.324824    1.005354    0.804508    11.00000   -1.20000
AFIX   0
C6    1   -0.084082    0.580426    0.758640    11.00000    0.01224    0.01954 =
         0.01364   -0.00446    0.00248    0.00134
C3    1    0.347723    0.703211    0.851183    11.00000    0.01309    0.01483 =
         0.01315   -0.00283    0.00173    0.00119
C10   1   -0.037824    0.451068    0.617052    11.00000    0.01557    0.01512 =
         0.01434   -0.00038   -0.00004   -0.00226
AFIX  23
H10A  2    0.127231    0.528783    0.639405    11.00000   -1.20000
H10B  2   -0.152402    0.564494    0.591822    11.00000   -1.20000
AFIX   0
C12   1    0.209893    0.075297    0.608527    11.00000    0.01591    0.01536 =
         0.01318   -0.00108   -0.00058   -0.00164
AFIX  23
H12A  2    0.332508    0.133882    0.645343    11.00000   -1.20000
H12B  2    0.059753   -0.020339    0.626141    11.00000   -1.20000
AFIX   0
C7    1    0.017381    0.425899    0.805580    11.00000    0.01558    0.01470 =
         0.02122   -0.00197    0.00197   -0.00070
AFIX  43
H7    2   -0.061931    0.278566    0.806128    11.00000   -1.20000
AFIX   0
C1    1    0.845182    1.061666    0.950719    11.00000    0.01907    0.01942 =
         0.01730   -0.00416   -0.00434   -0.00301
AFIX 137
H1A   2    1.031663    0.992323    0.944502    11.00000   -1.50000
H1B   2    0.780873    1.018739    0.993074    11.00000   -1.50000
H1C   2    0.862781    1.226008    0.948433    11.00000   -1.50000
AFIX   0
C11   1    0.068812    0.272050    0.572080    11.00000    0.01388    0.01552 =
         0.01277   -0.00021    0.00076   -0.00271
AFIX  13
H11   2    0.213791    0.342582    0.544895    11.00000   -1.20000
AFIX   0
C5    1    0.030069    0.796685    0.759089    11.00000    0.01682    0.01994 =
         0.01288    0.00028    0.00007    0.00214
AFIX  43
H5A   2   -0.039884    0.903690    0.727933    11.00000   -1.20000
AFIX   0
C9    1   -0.313468    0.509483    0.707863    11.00000    0.01415    0.02540 =
         0.01685   -0.00690    0.00047    0.00053
AFIX  23
H9A   2   -0.476809    0.443395    0.729459    11.00000   -1.20000
H9B   2   -0.384052    0.644239    0.683676    11.00000   -1.20000
AFIX   0
C8    1    0.232919    0.485867    0.851373    11.00000    0.01642    0.01470 =
         0.01616    0.00002    0.00116    0.00187
AFIX  43
H8    2    0.302104    0.379345    0.882747    11.00000   -1.20000
AFIX   0
HKLF 4
 
REM  cu_b0670_0m_a.res in P2(1)
REM R1 =  0.0223 for    2263 Fo > 4sig(Fo)  and  0.0224 for all    2265 data
REM    158 parameters refined using      1 restraints
 
END  
     
WGHT      0.0359      0.0815 

REM Highest difference peak  0.216,  deepest hole -0.128,  1-sigma level  0.033
Q1    1   0.4486  0.7362  0.8787  11.00000  0.05    0.22
Q2    1   0.3252  0.5891  0.8417  11.00000  0.05    0.20
Q3    1   0.1404  0.1883  0.5905  11.00000  0.05    0.19
Q4    1  -0.0182  0.5006  0.7803  11.00000  0.05    0.19
Q5    1   0.2649  0.6112  0.8548  11.00000  0.05    0.16
Q6    1  -0.0680  0.6956  0.7639  11.00000  0.05    0.16
Q7    1   0.2665  0.7881  0.8387  11.00000  0.05    0.15
Q8    1  -0.2024  0.5575  0.7357  11.00000  0.05    0.15
Q9    1   0.1677  0.4437  0.8182  11.00000  0.05    0.14
Q10   1   0.3459  0.7679  0.8246  11.00000  0.05    0.14
Q11   1   0.0331  0.3514  0.5981  11.00000  0.05    0.13
Q12   1   0.6737  0.6799  0.9076  11.00000  0.05    0.13
Q13   1   0.0822  0.4900  0.8374  11.00000  0.05    0.13
Q14   1   0.8546  0.9831  0.9834  11.00000  0.05    0.12
Q15   1   0.3145 -0.1256  0.5407  11.00000  0.05    0.11
Q16   1   0.1519  0.8209  0.7770  11.00000  0.05    0.11
Q17   1   0.0353 -0.0260  0.6044  11.00000  0.05    0.10
Q18   1   0.4862  1.0599  0.8826  11.00000  0.05    0.10
Q19   1   0.8568  0.6983  0.9428  11.00000  0.05    0.10
Q20   1   0.6321  0.8704  0.8965  11.00000  0.05    0.09

  REM The information below was added by Olex2.
  REM
  REM R1 = 0.0223 for 2263 Fo > 4sig(Fo) and 0.0224 for all 10936 data
  REM n/a parameters refined using n/a restraints
  REM Highest difference peak 0.22, deepest hole -0.13
  REM Mean Shift 0, Max Shift 0.000.

  REM +++ Tabular Listing of Refinement Information +++
  REM R1_all = 0.0224
  REM R1_gt = 0.0223
  REM wR_ref = 0.0592
  REM GOOF = 1.064
  REM Shift_max = 0.000
  REM Shift_mean = 0
  REM Reflections_all = 10936
  REM Reflections_gt = 2263
  REM Parameters = n/a
  REM Hole = -0.13
  REM Peak = 0.22
  REM Flack = 0.08(2)

  
;
_olex2_submission_special_instructions 'No special instructions were received'
_exptl_crystal_recrystallization_method 
'Re-crystallisation from solvent: dichloromethane'
